# Supplementary material for: Ethyl 1-benzyl-3-(4-bromo­phen­yl)-1H-pyrazole-5-carboxyl­ate
Source: Acta Crystallogr Sect E Struct Rep Online. 2011 Jul 6;67(Pt 8):o1918. doi: 10.1107/S1600536811024986 (PMC3212308; doi:10.1107/S1600536811024986)
Supplement: Supplementary file 2 [file e-67-o1918-Isup2.hkl]

# 
# h,k,l, Fc-squared, Fo-squared, sigma(Fo-squared) and status flag 
# 
data_I
_shelx_title ' 1 in P2(1)/n' 
_shelx_refln_list_code          4 
_shelx_F_calc_maximum      258.82 
_exptl_crystal_F_000       784.00 
_reflns_d_resolution_high  0.8393 
 
loop_ 
 _symmetry_equiv_pos_as_xyz 
 'x, y, z' 
 '-x+1/2, y+1/2, -z+1/2' 
 '-x, -y, -z' 
 'x-1/2, -y-1/2, z-1/2' 
 
_cell_length_a    10.5656 
_cell_length_b    15.3433 
_cell_length_c    11.5706 
_cell_angle_alpha  90.000 
_cell_angle_beta  111.506 
_cell_angle_gamma  90.000 
 
_shelx_F_squared_multiplier     1.000 
 
loop_ 
 _refln_index_h 
 _refln_index_k 
 _refln_index_l 
 _refln_F_squared_calc 
 _refln_F_squared_meas 
 _refln_F_squared_sigma 
 _refln_observed_status 
   2   0   0      352.42      373.06      8.30 o 
   4   0   0    10452.72    10339.33     97.84 o 
   6   0   0     1487.03     1374.61     22.10 o 
   8   0   0       21.20       17.15      7.11 o 
  10   0   0      246.38      233.71     18.38 o 
   1   1   0     1301.41     1344.88     16.41 o 
   2   1   0       81.61       92.45      5.61 o 
   3   1   0     1521.47     1569.23     11.57 o 
   4   1   0     5707.48     6141.79     41.80 o 
   5   1   0     1421.34     1564.82     12.51 o 
   6   1   0     2618.79     2577.00     19.51 o 
   7   1   0        0.54       -5.38      3.76 o 
   8   1   0     1312.82     1333.08     15.80 o 
   9   1   0       90.83       84.37      6.48 o 
  10   1   0       13.25       32.94      9.71 o 
  11   1   0       56.84       63.31     11.87 o 
   1   2   0     4288.34     4567.97     41.12 o 
   2   2   0     3262.24     3522.88     33.80 o 
   3   2   0      149.64      167.60      2.57 o 
   4   2   0     5068.21     5005.10     37.41 o 
   5   2   0      565.46      568.13      6.03 o 
   6   2   0      922.45      972.65      9.10 o 
   7   2   0      523.59      518.60      7.88 o 
   8   2   0      302.70      264.55      8.10 o 
   9   2   0      129.85      126.84      8.82 o 
  10   2   0      313.22      365.93     20.28 o 
  11   2   0       40.94       53.53     15.58 o 
   1   3   0     2304.17     2577.08     20.95 o 
   2   3   0    17959.56    17307.25    182.52 o 
   3   3   0       66.97       75.59      2.13 o 
   4   3   0     2255.86     2389.83     17.49 o 
   5   3   0     1035.60     1148.58     10.31 o 
   6   3   0      795.89      732.86      8.87 o 
   7   3   0        1.47        3.65      3.53 o 
   8   3   0      383.07      359.01      8.71 o 
   9   3   0        0.66       -1.23      6.81 o 
  10   3   0        0.16       18.33      9.54 o 
  11   3   0        4.21        1.89     15.58 o 
   0   4   0      148.38      162.87      6.14 o 
   1   4   0     1336.81     1374.46     13.78 o 
   2   4   0      394.92      429.48      4.72 o 
   3   4   0      324.19      313.64      8.59 o 
   4   4   0      636.92      554.34      6.20 o 
   5   4   0      137.09      128.55      3.32 o 
   6   4   0     3359.95     3525.44     28.68 o 
   7   4   0      750.75      825.14     10.33 o 
   8   4   0      163.68      150.87      6.38 o 
   9   4   0       89.72       89.57     12.02 o 
  10   4   0      243.35      236.03     31.65 o 
  11   4   0       69.56       66.56     11.86 o 
   1   5   0     5736.67     5639.34     51.44 o 
   2   5   0     3046.59     2938.42     23.48 o 
   3   5   0     3024.01     3117.99     27.14 o 
   4   5   0       36.46       41.53      3.39 o 
   5   5   0       53.57       59.30      2.69 o 
   6   5   0      257.08      240.48      6.50 o 
   7   5   0      558.67      565.48      8.69 o 
   8   5   0     1172.60     1126.22     14.68 o 
   9   5   0       56.59       58.87      9.44 o 
  10   5   0       13.45       18.40     10.50 o 
  11   5   0       17.89       14.91     13.75 o 
   0   6   0    15875.83    15535.92    252.88 o 
   1   6   0     1123.30     1082.26     12.12 o 
   2   6   0       40.70       40.73      4.76 o 
   3   6   0       60.74       62.09      3.20 o 
   4   6   0     5191.29     5306.94     58.02 o 
   5   6   0     1869.21     1880.37     15.20 o 
   6   6   0      277.74      263.15      6.23 o 
   7   6   0      385.86      378.40      8.35 o 
   8   6   0       30.48       24.27      6.17 o 
   9   6   0      399.22      409.76     16.21 o 
  10   6   0      143.90      162.52     12.75 o 
  11   6   0        0.61      -12.47     11.14 o 
   1   7   0      531.48      546.13      7.97 o 
   2   7   0     1248.24     1160.46     13.33 o 
   3   7   0     2695.87     2675.18     24.50 o 
   4   7   0     1974.52     2142.64     20.44 o 
   5   7   0        0.14       -3.26      4.12 o 
   6   7   0     1293.01     1267.45     15.09 o 
   7   7   0        5.17        3.07      4.71 o 
   8   7   0       98.60      111.79      7.65 o 
   9   7   0       18.53        4.55      9.71 o 
  10   7   0        1.41       -0.77     11.26 o 
   0   8   0     4816.63     4978.56     46.86 o 
   1   8   0     1954.85     1863.47     20.51 o 
   2   8   0       14.19       15.10      4.11 o 
   3   8   0        3.37        5.86      3.66 o 
   4   8   0      973.26      980.57     11.82 o 
   5   8   0     1808.19     1825.50     22.07 o 
   6   8   0     1836.45     1802.00     20.21 o 
   7   8   0       18.15       25.75      5.33 o 
   8   8   0       85.74       90.46      7.86 o 
   9   8   0       83.15       97.07     11.57 o 
  10   8   0       98.70      116.01     12.39 o 
   1   9   0      942.94      982.01     12.65 o 
   2   9   0     3071.70     3061.58     39.01 o 
   3   9   0      395.74      371.42      8.09 o 
   4   9   0      398.20      399.75      8.60 o 
   5   9   0       83.07       89.11      8.12 o 
   6   9   0      255.71      259.91      8.61 o 
   7   9   0      453.28      456.00     18.85 o 
   8   9   0       54.32       53.15      7.42 o 
   9   9   0       74.97       87.29     12.10 o 
  10   9   0      128.86      135.43     13.71 o 
   0  10   0      776.91      791.39     16.41 o 
   1  10   0     3683.72     3715.40     28.21 o 
   2  10   0       26.49       20.99      4.14 o 
   3  10   0      313.88      326.24      8.15 o 
   4  10   0      258.25      251.20      7.83 o 
   5  10   0      178.09      197.94     17.95 o 
   6  10   0       17.24        9.53      5.34 o 
   7  10   0      286.44      283.49     10.88 o 
   8  10   0       50.56       56.09      7.97 o 
   9  10   0       31.08       39.00      8.51 o 
   1  11   0      304.89      306.00      6.51 o 
   2  11   0      413.51      417.43      6.84 o 
   3  11   0      505.40      496.28     10.46 o 
   4  11   0      156.33      160.59      6.88 o 
   5  11   0      101.91      109.83     10.78 o 
   6  11   0      187.32      181.42      8.35 o 
   7  11   0      328.14      339.37     13.74 o 
   8  11   0       11.06       14.65      8.55 o 
   9  11   0       12.21       -0.70      8.28 o 
   0  12   0     1137.48     1210.29     19.51 o 
   1  12   0      420.11      417.05      7.86 o 
   2  12   0       11.01       10.45      3.94 o 
   3  12   0      128.75      137.82      6.97 o 
   4  12   0      425.48      439.77      8.45 o 
   5  12   0     1046.87     1076.81     20.92 o 
   6  12   0        5.88        9.57      6.88 o 
   7  12   0      141.48      122.86     11.38 o 
   8  12   0        4.52        9.68     17.90 o 
   1  13   0      201.55      210.71      6.84 o 
   2  13   0      207.67      199.53      6.36 o 
   3  13   0      969.92      989.42     18.27 o 
   4  13   0       32.74       59.49     11.16 o 
   5  13   0       86.96       84.61      9.45 o 
   6  13   0       16.47       14.44      9.06 o 
   7  13   0      132.52      124.56     11.53 o 
   8  13   0       62.73       75.30     12.62 o 
   0  14   0        6.80        9.53      9.92 o 
   1  14   0      529.47      554.04      9.59 o 
   2  14   0        7.80        4.05      5.87 o 
   3  14   0       71.21       78.23      6.17 o 
   4  14   0       14.73       12.87      8.88 o 
   5  14   0       73.91      101.18     13.26 o 
   6  14   0       29.26       -3.06      9.75 o 
   7  14   0       51.55       50.96     10.85 o 
   1  15   0      101.55      112.29      7.83 o 
   2  15   0        4.30       -5.66      6.33 o 
   3  15   0      228.43      249.49      9.88 o 
   4  15   0        0.26        7.67      9.54 o 
   5  15   0        9.90       -3.68      9.84 o 
   6  15   0      111.11       98.08     11.83 o 
   0  16   0       13.34        5.95      8.47 o 
   1  16   0      262.90      278.39     15.87 o 
   2  16   0        0.71       -4.90      7.45 o 
   3  16   0      101.10      119.67     12.92 o 
   4  16   0        1.34        6.78     10.23 o 
   5  16   0       98.29      120.04     12.68 o 
   1  17   0      143.09      177.05      9.07 o 
   2  17   0        7.19       -3.35      7.74 o 
   3  17   0      461.32      509.96     19.51 o 
   4  17   0        8.65        6.04     12.07 o 
   0  18   0        0.14      -18.01     13.43 o 
   1  18   0       63.36       55.69     11.94 o 
   2  18   0        7.00       -9.24      9.58 o 
 -11   0   1      163.79      180.87     19.62 o 
  -9   0   1      238.80      247.65     11.62 o 
  -7   0   1       70.79       69.47      6.11 o 
  -5   0   1     3809.24     3925.88     39.38 o 
  -3   0   1    21303.65    19298.33    561.63 o 
  -1   0   1     8397.65     7668.74    126.50 o 
   1   0   1    20222.04    18888.31    316.27 o 
   3   0   1        4.21       10.84      3.25 o 
   5   0   1     1095.23     1086.52     13.48 o 
   7   0   1      695.10      721.29     14.98 o 
   9   0   1      284.58      251.80     12.50 o 
  11   0   1       18.47       12.88     15.47 o 
 -11   1   1      111.20      125.55     12.38 o 
 -10   1   1       23.93       16.62      9.83 o 
  -9   1   1       28.57       32.79      9.46 o 
  -8   1   1        0.48        0.24      4.47 o 
  -7   1   1     1871.17     1845.28     15.25 o 
  -6   1   1       12.06       17.67      3.09 o 
  -5   1   1       39.88       17.88      2.07 o 
  -4   1   1       45.01       40.73      1.90 o 
  -3   1   1    21905.34    21103.34    208.75 o 
  -2   1   1        6.99        5.90      1.23 o 
  -1   1   1     4567.79     4382.15     51.28 o 
   0   1   1      916.34      977.85     12.23 o 
   1   1   1      542.49      512.91      9.81 o 
   2   1   1     2746.36     2813.40     22.57 o 
   3   1   1     4976.26     4958.61     36.90 o 
   4   1   1     4242.20     4522.27     31.30 o 
   5   1   1       97.21      100.86      2.88 o 
   6   1   1      185.07      190.25      5.21 o 
   7   1   1      797.63      760.58     10.83 o 
   8   1   1       14.37       23.35      6.49 o 
   9   1   1     1068.37     1040.95     17.33 o 
  10   1   1        6.03       -1.73      6.50 o 
  11   1   1        0.95       12.18     15.90 o 
 -11   2   1       15.16       30.04     11.43 o 
 -10   2   1        1.79       -2.36      9.43 o 
  -9   2   1     1763.24     1764.31     23.51 o 
  -8   2   1      332.22      356.54      7.30 o 
  -7   2   1       93.34       91.32      4.23 o 
  -6   2   1       58.63       81.15      3.89 o 
  -5   2   1     2439.73     2468.48     18.33 o 
  -4   2   1       50.90       40.76      1.92 o 
  -3   2   1     8483.90     8431.27     62.21 o 
  -2   2   1     4653.70     4710.48     39.18 o 
  -1   2   1      237.24      234.67      4.22 o 
   0   2   1       92.55       87.01      3.83 o 
   1   2   1    16711.40    15677.68    177.79 o 
   2   2   1     3147.78     3350.52     26.89 o 
   3   2   1      437.94      484.19      5.92 o 
   4   2   1      756.18      855.91      9.32 o 
   5   2   1     2022.58     1988.16     15.16 o 
   6   2   1      361.57      365.19      6.27 o 
   7   2   1      552.54      578.04     11.61 o 
   8   2   1      331.44      345.43      8.86 o 
   9   2   1        6.47        4.04      5.75 o 
  10   2   1       18.15        0.40      9.93 o 
  11   2   1       83.85      109.75     12.50 o 
 -11   3   1      100.61      116.80     12.33 o 
 -10   3   1        9.96       14.11      7.27 o 
  -9   3   1      115.48      105.58      7.63 o 
  -8   3   1       12.59        9.27      4.58 o 
  -7   3   1      892.95      909.69     10.50 o 
  -6   3   1      202.15      215.08      4.42 o 
  -5   3   1     2415.02     2427.74     18.16 o 
  -4   3   1     1432.56     1528.12     11.92 o 
  -3   3   1     2542.36     2727.82     19.38 o 
  -2   3   1      537.82      577.64      7.26 o 
  -1   3   1     5537.92     5497.91     64.24 o 
   0   3   1     2051.12     2119.23     28.00 o 
   1   3   1     3637.93     3727.61     26.86 o 
   2   3   1      966.46     1009.49      6.85 o 
   3   3   1    10436.39    10383.97     67.21 o 
   4   3   1     1862.48     1869.67     17.49 o 
   5   3   1     2096.22     2311.10     19.48 o 
   6   3   1       79.18       79.39      3.78 o 
   7   3   1     2209.91     2063.29     21.40 o 
   8   3   1        1.83       -2.79      4.86 o 
   9   3   1       47.44       66.17      7.47 o 
  10   3   1       33.38       25.86     10.11 o 
  11   3   1        6.62        1.68     11.17 o 
 -11   4   1        4.90       -1.51     16.07 o 
 -10   4   1        0.76        7.56      9.20 o 
  -9   4   1      665.61      669.30     22.69 o 
  -8   4   1       31.53       33.81      5.18 o 
  -7   4   1       68.64       60.16      4.18 o 
  -6   4   1        5.01        5.76      2.48 o 
  -5   4   1     1702.01     1681.10     13.47 o 
  -4   4   1     2019.48     2148.39     16.15 o 
  -3   4   1     3443.92     3495.94     26.81 o 
  -2   4   1     1239.30     1268.96     24.69 o 
  -1   4   1      246.57      236.37      5.09 o 
   0   4   1     4772.19     4745.54     43.09 o 
   1   4   1    31302.02    28712.38    198.89 o 
   2   4   1      659.79      699.84      5.37 o 
   3   4   1      250.62      279.22      3.69 o 
   4   4   1        3.28        6.38      2.10 o 
   5   4   1     2296.52     2114.57     23.55 o 
   6   4   1      598.75      590.28      9.98 o 
   7   4   1     2113.55     2137.46     25.27 o 
   8   4   1        1.98        5.13      5.99 o 
   9   4   1       68.94       54.33      8.50 o 
  10   4   1       53.96       71.84     18.33 o 
  11   4   1       85.12       93.37     38.17 o 
 -11   5   1      256.93      261.85     22.64 o 
 -10   5   1       79.69       75.18     13.05 o 
  -9   5   1       27.76       19.65      8.47 o 
  -8   5   1      219.68      248.56      8.15 o 
  -7   5   1     1050.46     1034.65     12.90 o 
  -6   5   1      484.73      496.38      8.02 o 
  -5   5   1     3443.82     3545.00     25.80 o 
  -4   5   1      986.13     1075.46     10.23 o 
  -3   5   1     2590.61     2664.25     23.64 o 
  -2   5   1     3591.84     3681.68     44.70 o 
  -1   5   1     4280.91     4248.92     50.92 o 
   0   5   1      170.17      187.97      3.80 o 
   1   5   1     1759.98     1844.21     16.02 o 
   2   5   1     3756.52     3943.98     24.19 o 
   3   5   1     6366.70     6278.53     45.25 o 
   4   5   1      381.26      381.84      5.21 o 
   5   5   1     1089.34     1148.16     14.94 o 
   6   5   1      426.81      442.91      7.84 o 
   7   5   1      189.24      186.08      6.39 o 
   8   5   1      217.22      207.76      8.89 o 
   9   5   1      731.31      755.63     19.23 o 
  10   5   1        8.30        0.17     11.38 o 
 -11   6   1        2.15       -0.64     11.91 o 
 -10   6   1      359.73      391.91     20.30 o 
  -9   6   1        7.09       15.56     19.14 o 
  -8   6   1        9.44        4.18      6.28 o 
  -7   6   1      813.96      788.47     10.35 o 
  -6   6   1      494.05      503.71      9.42 o 
  -5   6   1      306.20      296.34      6.06 o 
  -4   6   1      695.75      666.03      7.66 o 
  -3   6   1     4706.75     4717.59     46.20 o 
  -2   6   1       24.67       36.99      3.45 o 
  -1   6   1      281.25      286.30      6.85 o 
   0   6   1       18.37       21.14      2.30 o 
   1   6   1     3341.01     3320.40     27.66 o 
   2   6   1      615.74      618.64      5.94 o 
   3   6   1      187.33      202.85      5.01 o 
   4   6   1      482.97      463.85      6.12 o 
   5   6   1     2766.79     2687.73     32.92 o 
   6   6   1       71.66       70.08      4.98 o 
   7   6   1      234.73      238.55      7.59 o 
   8   6   1       35.42       25.54      6.83 o 
   9   6   1      245.75      253.90     13.85 o 
  10   6   1       33.33       31.54     11.09 o 
 -11   7   1       18.12       18.86     11.07 o 
 -10   7   1       14.98       44.28     11.32 o 
  -9   7   1        0.10        2.19      7.37 o 
  -8   7   1       50.12       63.28      7.29 o 
  -7   7   1     1284.84     1277.09     18.68 o 
  -6   7   1      708.56      729.11     19.18 o 
  -5   7   1       15.53       12.72      2.97 o 
  -4   7   1       92.00      104.62      3.98 o 
  -3   7   1     2675.72     2836.90     29.54 o 
  -2   7   1     1082.39     1044.30     16.06 o 
  -1   7   1     1787.38     1719.94     18.04 o 
   0   7   1     1936.73     1985.57     20.26 o 
   1   7   1     2397.67     2587.69     25.40 o 
   2   7   1      107.15       84.87      2.62 o 
   3   7   1     2665.00     2705.24     19.03 o 
   4   7   1     1288.99     1275.51     13.64 o 
   5   7   1      328.73      360.12     10.76 o 
   6   7   1      155.55      174.91      8.29 o 
   7   7   1       40.04       44.22      6.60 o 
   8   7   1       44.48       51.42      7.47 o 
   9   7   1       59.97       86.61     16.15 o 
  10   7   1       12.48        4.29     11.12 o 
 -10   8   1       18.95        8.49     16.60 o 
  -9   8   1      515.41      488.33     13.84 o 
  -8   8   1      261.74      260.01     10.40 o 
  -7   8   1      145.05      163.29      8.02 o 
  -6   8   1      884.21      891.50     12.18 o 
  -5   8   1     1004.99      982.43     11.97 o 
  -4   8   1     2002.89     2052.56     20.16 o 
  -3   8   1     2116.96     2195.08     30.99 o 
  -2   8   1       97.04       78.58      4.88 o 
  -1   8   1        8.68        5.01      2.80 o 
   0   8   1      863.90      825.53     10.76 o 
   1   8   1     3713.32     3861.51     36.98 o 
   2   8   1     1478.41     1435.72     12.37 o 
   3   8   1       84.47       76.87      2.89 o 
   4   8   1      275.28      299.13      5.95 o 
   5   8   1     1248.23     1228.79     17.52 o 
   6   8   1      251.59      255.88     11.08 o 
   7   8   1      173.54      186.51      7.18 o 
   8   8   1       96.97      108.18      8.05 o 
   9   8   1       97.33       98.59     12.07 o 
  10   8   1        0.71       -3.99     10.83 o 
 -10   9   1        2.23        0.14     10.71 o 
  -9   9   1       29.07       24.97     12.63 o 
  -8   9   1      238.77      227.86     10.11 o 
  -7   9   1      370.42      361.03     11.17 o 
  -6   9   1       17.43       19.63      5.37 o 
  -5   9   1      522.05      520.19      8.77 o 
  -4   9   1      138.35      151.11      5.53 o 
  -3   9   1      860.21      912.95     15.86 o 
  -2   9   1     1977.51     1923.28     27.10 o 
  -1   9   1       21.76       40.93     15.37 o 
   0   9   1      654.38      633.88      9.61 o 
   1   9   1        3.60        2.92      3.47 o 
   2   9   1      925.03      904.87      9.21 o 
   3   9   1     1288.15     1235.20     11.78 o 
   4   9   1      706.18      678.97     12.28 o 
   5   9   1       72.71       68.14      6.28 o 
   6   9   1       48.09       60.93      6.84 o 
   7   9   1      266.78      273.37      8.75 o 
   8   9   1      469.81      417.24     12.61 o 
   9   9   1       25.95       34.50     12.06 o 
 -10  10   1       26.11       26.69     18.06 o 
  -9  10   1       18.14       27.52     12.62 o 
  -8  10   1      490.35      512.58     16.18 o 
  -7  10   1       19.67       17.72      8.01 o 
  -6  10   1        4.70        4.05      6.84 o 
  -5  10   1      513.59      522.56      9.20 o 
  -4  10   1     2802.67     2790.94     30.79 o 
  -3  10   1      752.39      750.43     14.54 o 
  -2  10   1       11.88        6.71      4.70 o 
  -1  10   1        4.89        8.36      4.61 o 
   0  10   1     2032.01     2061.73     22.36 o 
   1  10   1     1811.64     1902.70     17.85 o 
   2  10   1      623.27      591.09      7.66 o 
   3  10   1        0.66        9.46      2.98 o 
   4  10   1        1.03       -3.02      5.16 o 
   5  10   1       15.72       14.15      5.78 o 
   6  10   1      424.33      412.51     11.77 o 
   7  10   1        2.28       -1.60      6.16 o 
   8  10   1      180.16      184.28     10.01 o 
   9  10   1        7.12       -6.98     11.97 o 
  -9  11   1        0.07        4.72      9.92 o 
  -8  11   1        7.87        8.08     14.58 o 
  -7  11   1       51.88       56.45      9.95 o 
  -6  11   1       35.37       30.16      7.98 o 
  -5  11   1      652.44      635.62     12.60 o 
  -4  11   1       40.67       46.62      5.59 o 
  -3  11   1      244.27      265.11     10.00 o 
  -2  11   1     1215.76     1249.06     20.95 o 
  -1  11   1      492.33      496.47     12.26 o 
   0  11   1     1149.15     1137.46     14.95 o 
   1  11   1        1.58       -0.98      3.20 o 
   2  11   1      682.29      650.12      9.55 o 
   3  11   1      297.30      293.46      5.97 o 
   4  11   1     1338.27     1295.18     22.60 o 
   5  11   1       94.17       92.81     18.00 o 
   6  11   1      103.79      122.59      8.04 o 
   7  11   1      188.69      195.39      8.59 o 
   8  11   1      120.24      152.90     17.53 o 
  -9  12   1       35.67       24.91     11.95 o 
  -8  12   1      292.25      285.77     14.38 o 
  -7  12   1       22.10       25.98      9.68 o 
  -6  12   1       83.49      103.82     10.10 o 
  -5  12   1      117.59      118.20      7.54 o 
  -4  12   1      218.18      227.50     11.84 o 
  -3  12   1       86.35       77.47      7.35 o 
  -2  12   1       43.49       33.41     12.24 o 
  -1  12   1      437.76      466.17     14.13 o 
   0  12   1      530.80      527.57      8.70 o 
   1  12   1      165.78      156.79      7.99 o 
   2  12   1      290.71      285.24      7.90 o 
   3  12   1      423.48      429.96      8.24 o 
   4  12   1       98.98      111.66      9.45 o 
   5  12   1      133.38      146.06      9.88 o 
   6  12   1      330.45      341.14     14.46 o 
   7  12   1      102.52      100.99     11.17 o 
   8  12   1       84.97       72.15      9.88 o 
  -8  13   1       16.96       12.14     10.36 o 
  -7  13   1        3.99       -4.26      9.25 o 
  -6  13   1      403.77      424.09     15.37 o 
  -5  13   1        3.76        7.27      7.57 o 
  -4  13   1       46.85       47.58      5.78 o 
  -3  13   1       41.97       46.47      7.11 o 
  -2  13   1      821.11      813.77     17.08 o 
  -1  13   1      650.40      616.18     10.44 o 
   0  13   1      385.48      414.47      9.81 o 
   1  13   1       61.79       58.73      4.93 o 
   2  13   1      357.07      379.53      7.48 o 
   3  13   1      518.26      542.56      8.47 o 
   4  13   1     1135.42     1133.18     22.48 o 
   5  13   1        1.12        5.41      8.57 o 
   6  13   1       44.92       68.26     14.77 o 
   7  13   1       41.75       35.10     13.26 o 
  -7  14   1       71.70       86.96     11.88 o 
  -6  14   1       26.18       25.61     10.50 o 
  -5  14   1        2.07       -1.09      9.30 o 
  -4  14   1      265.54      288.11      8.95 o 
  -3  14   1       19.25       15.79      4.87 o 
  -2  14   1      143.63      144.33      7.53 o 
  -1  14   1       36.65       24.97      5.70 o 
   0  14   1      928.67      946.55     14.90 o 
   1  14   1        2.55        3.92      5.61 o 
   2  14   1      687.38      737.88     11.53 o 
   3  14   1       16.17       14.71     11.86 o 
   4  14   1        1.16       -2.13      8.97 o 
   5  14   1      104.96      105.30     12.40 o 
   6  14   1      168.22      216.24     18.87 o 
   7  14   1        4.91       16.34     10.47 o 
  -6  15   1      242.82      265.05     14.64 o 
  -5  15   1       34.03       27.54     10.00 o 
  -4  15   1        0.63       -4.73      8.46 o 
  -3  15   1       34.60       33.22      6.84 o 
  -2  15   1      285.11      307.06      9.89 o 
  -1  15   1       10.85       -1.54      6.08 o 
   0  15   1       42.37       57.43      6.87 o 
   1  15   1       16.99       22.15      6.10 o 
   2  15   1       32.16       41.57      6.32 o 
   3  15   1       40.55       17.98     16.15 o 
   4  15   1       28.18       46.10     10.81 o 
   5  15   1       24.23       35.01     10.47 o 
   6  15   1        8.70       -2.89     11.26 o 
  -5  16   1        0.07       15.60     11.09 o 
  -4  16   1      306.04      354.25     23.34 o 
  -3  16   1       11.40       15.10      7.26 o 
  -2  16   1       14.60       13.35      7.12 o 
  -1  16   1       76.57       84.53      7.80 o 
   0  16   1      147.80      162.41      8.99 o 
   1  16   1       32.29       34.60      7.56 o 
   2  16   1      157.58      159.72     14.93 o 
   3  16   1       16.24       12.67     10.45 o 
   4  16   1       46.01       61.81     12.04 o 
   5  16   1       10.18       -2.73     11.38 o 
  -4  17   1       18.23       12.13     14.99 o 
  -3  17   1        0.82        9.04      7.81 o 
  -2  17   1      489.35      539.14     13.90 o 
  -1  17   1       39.26       33.12      7.95 o 
   0  17   1       74.33       77.07      8.29 o 
   1  17   1       22.23       18.73      8.10 o 
   2  17   1      134.16      162.38     14.01 o 
   3  17   1       28.48       32.48     24.66 o 
  -2  18   1       16.45       23.86      8.97 o 
  -1  18   1       18.67       20.82     10.57 o 
   0  18   1       98.20      108.21      9.55 o 
   1  18   1       13.37        6.05     10.92 o 
 -12   0   2       26.81        6.20     17.90 o 
 -10   0   2      126.08      127.88     16.34 o 
  -8   0   2      348.64      357.33     10.63 o 
  -6   0   2      481.17      644.29      9.99 o 
  -4   0   2      429.00      444.01      9.15 o 
  -2   0   2    39023.02    30977.11    960.23 o 
   0   0   2     2147.01     2104.89     35.68 o 
   2   0   2    12952.46    12635.27    200.47 o 
   4   0   2      998.98     1124.69     15.67 o 
   6   0   2     3499.42     3382.71     44.27 o 
   8   0   2      457.00      483.36     15.88 o 
  10   0   2      150.81      138.93     27.28 o 
 -12   1   2        9.29       22.10     12.97 o 
 -11   1   2       14.18        6.55     12.05 o 
 -10   1   2      135.80      143.37     11.29 o 
  -9   1   2      438.42      407.98     14.77 o 
  -8   1   2      129.72      140.49     10.23 o 
  -7   1   2      342.90      368.40      5.93 o 
  -6   1   2     4751.10     4889.17     56.68 o 
  -5   1   2     1375.86     1555.37     15.33 o 
  -4   1   2     2515.53     2534.60     20.49 o 
  -3   1   2     1631.43     1641.52     15.63 o 
  -2   1   2    29730.43    25117.37    400.92 o 
  -1   1   2     8137.05     7912.13    219.04 o 
   0   1   2       75.87       84.70      5.55 o 
   1   1   2      346.22      329.97      3.91 o 
   2   1   2       17.15       29.97      1.41 o 
   3   1   2      822.58      837.90      9.14 o 
   4   1   2     4278.99     4091.38     51.72 o 
   5   1   2      347.95      406.90      6.04 o 
   6   1   2     1003.27     1036.58     12.67 o 
   7   1   2       20.98       18.01      4.62 o 
   8   1   2      523.48      481.49     10.29 o 
   9   1   2       56.51       75.14     10.05 o 
  10   1   2      331.59      335.96     12.85 o 
 -12   2   2       69.44       68.66     13.16 o 
 -11   2   2      200.70      176.95     13.84 o 
 -10   2   2       89.27      118.22     11.55 o 
  -9   2   2      516.90      510.96     11.85 o 
  -8   2   2     1653.48     1645.93     24.60 o 
  -7   2   2      477.62      508.67     12.46 o 
  -6   2   2      146.01      127.93      3.63 o 
  -5   2   2      763.62      825.93      7.75 o 
  -4   2   2     1089.61     1064.29     10.05 o 
  -3   2   2     3464.99     3575.76     31.28 o 
  -2   2   2     3639.70     3604.36     35.62 o 
  -1   2   2      735.22      847.59     11.91 o 
   0   2   2     2600.00     2684.87     22.71 o 
   1   2   2     6607.03     6402.80     89.09 o 
   2   2   2     4023.11     3961.99     38.34 o 
   3   2   2       78.74       82.27      2.94 o 
   4   2   2      247.68      251.01      8.97 o 
   5   2   2      235.51      215.34      5.73 o 
   6   2   2     1122.09     1030.08     16.68 o 
   7   2   2        5.72       12.85      5.85 o 
   8   2   2      918.96      923.72     13.40 o 
   9   2   2        0.15       -0.53      6.91 o 
  10   2   2       88.46      103.35      9.64 o 
 -12   3   2      103.94      128.47     13.47 o 
 -11   3   2       26.01       38.43     23.32 o 
 -10   3   2      228.93      237.71     13.02 o 
  -9   3   2       13.36       20.90      6.38 o 
  -8   3   2      134.61      131.14      6.12 o 
  -7   3   2      274.91      284.22      5.51 o 
  -6   3   2     2750.27     2626.14     19.94 o 
  -5   3   2     1611.66     1715.50     13.60 o 
  -4   3   2      918.78      804.63      8.31 o 
  -3   3   2     4881.79     4942.72     42.33 o 
  -2   3   2     6390.06     6601.72     63.57 o 
  -1   3   2     1188.52     1290.53     17.09 o 
   0   3   2    66987.86    50622.70   1596.00 o 
   1   3   2     3542.65     3554.12     29.94 o 
   2   3   2      892.27      857.96      8.77 o 
   3   3   2     1083.74     1087.63      8.69 o 
   4   3   2    10602.61    10614.40     84.07 o 
   5   3   2      421.43      455.50      7.23 o 
   6   3   2        5.55        8.31      3.31 o 
   7   3   2       41.21       47.82      7.03 o 
   8   3   2       27.66       23.59      8.95 o 
   9   3   2       81.25       86.23      8.61 o 
  10   3   2      147.54      157.77     10.51 o 
 -11   4   2        0.31        0.85     10.46 o 
 -10   4   2       43.50       38.54      9.93 o 
  -9   4   2       91.61       86.87      6.47 o 
  -8   4   2     1015.70     1050.50     15.65 o 
  -7   4   2      207.52      211.94      5.87 o 
  -6   4   2        1.06        0.01      2.40 o 
  -5   4   2      238.38      270.95      5.98 o 
  -4   4   2     5873.30     5902.22     44.69 o 
  -3   4   2      614.12      611.62      8.55 o 
  -2   4   2     4354.67     4269.96     42.06 o 
  -1   4   2       39.94       40.78      2.38 o 
   0   4   2    26402.61    24557.64    196.03 o 
   1   4   2     5286.04     5374.81     44.60 o 
   2   4   2     2972.50     2831.96     24.65 o 
   3   4   2       57.88       59.90      2.43 o 
   4   4   2      414.26      477.29      5.98 o 
   5   4   2      509.01      551.25     11.09 o 
   6   4   2     2937.33     2840.65     42.13 o 
   7   4   2      134.07      130.20      7.76 o 
   8   4   2      116.35      130.54      8.23 o 
   9   4   2        5.42       -0.43      7.12 o 
  10   4   2       61.18       40.45     18.92 o 
 -11   5   2       14.93       16.07     14.66 o 
 -10   5   2      543.05      556.77     14.48 o 
  -9   5   2        1.97       -2.96      5.51 o 
  -8   5   2        2.55        1.42      5.13 o 
  -7   5   2      237.20      244.52     10.14 o 
  -6   5   2     2850.24     2921.78     22.14 o 
  -5   5   2      415.83      420.24      5.66 o 
  -4   5   2      480.24      464.93      6.51 o 
  -3   5   2      304.90      310.61      6.02 o 
  -2   5   2     6462.57     6768.16     65.56 o 
  -1   5   2     1039.23     1008.34     11.66 o 
   0   5   2       42.79       47.02      2.72 o 
   1   5   2      399.04      434.69      6.10 o 
   2   5   2      104.93      126.52      3.63 o 
   3   5   2       30.69       49.11      2.39 o 
   4   5   2     2175.10     2136.81     20.08 o 
   5   5   2     2741.31     2788.97     30.07 o 
   6   5   2      378.84      385.76      9.47 o 
   7   5   2      151.59      135.57      7.42 o 
   8   5   2      434.84      401.58     18.51 o 
   9   5   2      176.45      175.57      9.87 o 
  10   5   2       75.62       74.53     12.18 o 
 -11   6   2        0.41        6.47     16.98 o 
 -10   6   2       20.95       17.06     10.32 o 
  -9   6   2      205.17      221.75     17.09 o 
  -8   6   2      357.82      323.33      9.08 o 
  -7   6   2      179.99      199.66      7.03 o 
  -6   6   2      446.76      448.85      6.55 o 
  -5   6   2        7.33       11.98      2.94 o 
  -4   6   2     2154.70     2108.09     19.82 o 
  -3   6   2      729.60      705.22     12.93 o 
  -2   6   2     3662.05     3574.76     36.17 o 
  -1   6   2        4.24        8.48      2.17 o 
   0   6   2      759.65      729.25      9.96 o 
   1   6   2      130.15      113.68      3.74 o 
   2   6   2    12908.60    13115.08    106.55 o 
   3   6   2      733.06      629.20      7.04 o 
   4   6   2        0.63        5.40      3.18 o 
   5   6   2        0.55       -2.59      4.30 o 
   6   6   2      129.40      137.75      6.48 o 
   7   6   2      415.85      392.85     10.86 o 
   8   6   2        5.35        3.18      6.98 o 
   9   6   2       29.24       22.46      9.36 o 
  10   6   2       98.61       89.93     13.36 o 
 -11   7   2       35.61       53.26     16.98 o 
 -10   7   2       10.25       11.53     15.28 o 
  -9   7   2      110.71      104.43      8.29 o 
  -8   7   2       17.36       20.82      5.54 o 
  -7   7   2      168.01      170.04      7.54 o 
  -6   7   2     1681.17     1721.43     21.26 o 
  -5   7   2      224.00      234.36      5.77 o 
  -4   7   2       99.18       84.96      3.78 o 
  -3   7   2     1890.26     2023.38     22.54 o 
  -2   7   2     2375.51     2483.86     26.44 o 
  -1   7   2     3062.75     3210.51     32.82 o 
   0   7   2      624.29      593.77     10.94 o 
   1   7   2     4525.57     4721.84     40.73 o 
   2   7   2       83.82       81.64      4.05 o 
   3   7   2     1113.69     1121.09     10.83 o 
   4   7   2      991.74      948.58     11.41 o 
   5   7   2      159.67      156.22      6.73 o 
   6   7   2      225.24      246.82      8.74 o 
   7   7   2       34.27       40.57      6.26 o 
   8   7   2      207.42      195.10      9.63 o 
   9   7   2       20.81       20.58     11.32 o 
  10   7   2       83.10       92.08     12.80 o 
 -11   8   2        0.03        8.57     16.17 o 
 -10   8   2       59.18       57.82      9.16 o 
  -9   8   2       70.56       94.34      8.75 o 
  -8   8   2      516.77      518.94     18.55 o 
  -7   8   2      595.87      596.44     15.42 o 
  -6   8   2        3.79       -0.55      5.06 o 
  -5   8   2      365.80      392.95      7.37 o 
  -4   8   2       22.88       16.69      3.33 o 
  -3   8   2      572.21      537.10      9.16 o 
  -2   8   2      808.72      769.90     11.06 o 
  -1   8   2     1106.25     1081.44     14.57 o 
   0   8   2      245.81      244.78      7.58 o 
   1   8   2      528.00      479.23      7.93 o 
   2   8   2     2125.19     2152.29     21.01 o 
   3   8   2     1032.71      985.03     10.23 o 
   4   8   2       41.74       35.71      4.34 o 
   5   8   2      156.50      149.78      6.95 o 
   6   8   2      579.77      599.97     22.66 o 
   7   8   2      515.55      518.61     10.72 o 
   8   8   2       85.41       73.51      8.38 o 
   9   8   2       71.06       83.45     11.84 o 
 -10   9   2       24.18       28.83     10.89 o 
  -9   9   2        2.79        1.27      9.46 o 
  -8   9   2      309.22      250.89     12.68 o 
  -7   9   2      542.57      530.10     15.01 o 
  -6   9   2      130.90      138.73      9.36 o 
  -5   9   2     1315.71     1365.77     15.31 o 
  -4   9   2     1780.66     1806.41     18.62 o 
  -3   9   2      837.88      869.77     12.67 o 
  -2   9   2     1023.46     1094.67     14.42 o 
  -1   9   2     2007.15     1964.66     27.57 o 
   0   9   2     2698.13     2690.52     35.53 o 
   1   9   2      135.41      112.82      8.98 o 
   2   9   2        7.26        6.67      3.37 o 
   3   9   2      590.42      568.36      7.76 o 
   4   9   2     2370.40     2342.03     22.74 o 
   5   9   2     1593.07     1595.32     21.43 o 
   6   9   2       12.95       16.23      8.03 o 
   7   9   2        1.61        6.99      5.87 o 
   8   9   2      124.49      133.58      9.79 o 
   9   9   2      374.35      367.41     16.72 o 
 -10  10   2        2.94       -5.39     18.01 o 
  -9  10   2      168.86      200.39     22.13 o 
  -8  10   2      213.30      214.87     12.87 o 
  -7  10   2        3.81       -7.33      7.65 o 
  -6  10   2       49.81       51.28      8.63 o 
  -5  10   2        9.43        9.06      4.28 o 
  -4  10   2      231.55      210.56      8.89 o 
  -3  10   2     2613.87     2726.72     30.39 o 
  -2  10   2      765.95      760.95     14.02 o 
  -1  10   2        1.27       -6.97      4.65 o 
   0  10   2      259.87      277.84      9.24 o 
   1  10   2      387.87      373.89     10.70 o 
   2  10   2      385.45      382.48      6.62 o 
   3  10   2      198.39      182.49      5.36 o 
   4  10   2       29.10       36.09      4.91 o 
   5  10   2        2.83        8.80      5.84 o 
   6  10   2      194.40      190.64      8.72 o 
   7  10   2      107.79      102.69      8.31 o 
   8  10   2       42.76       31.15     11.24 o 
  -9  11   2       87.27       99.20     18.41 o 
  -8  11   2      176.71      178.44     12.54 o 
  -7  11   2       21.31       26.17      9.15 o 
  -6  11   2     1151.26     1104.77     21.87 o 
  -5  11   2      253.54      252.08      8.86 o 
  -4  11   2        1.45        2.74      4.26 o 
  -3  11   2      199.25      219.16     14.72 o 
  -2  11   2        6.27        5.17      4.14 o 
  -1  11   2     1439.07     1391.75     22.26 o 
   0  11   2       20.28       16.43      5.54 o 
   1  11   2      828.53      775.16     15.98 o 
   2  11   2        2.73       -2.44      3.81 o 
   3  11   2      407.70      414.05     12.44 o 
   4  11   2      332.22      353.23      8.47 o 
   5  11   2      732.27      755.49     14.64 o 
   6  11   2        0.03       -7.48      6.78 o 
   7  11   2       11.09        7.10      7.71 o 
   8  11   2       80.73       76.07     12.35 o 
  -9  12   2       23.48       12.59     11.26 o 
  -8  12   2       17.82       20.78      9.66 o 
  -7  12   2      485.31      505.78     16.81 o 
  -6  12   2       12.15        6.01      8.49 o 
  -5  12   2      508.16      525.20     13.04 o 
  -4  12   2      204.89      191.24      6.75 o 
  -3  12   2      505.09      489.47     10.69 o 
  -2  12   2      288.52      270.28     16.51 o 
  -1  12   2       36.15       33.30      6.56 o 
   0  12   2      687.58      662.69     19.51 o 
   1  12   2      583.29      589.07      9.55 o 
   2  12   2      234.69      265.01      7.64 o 
   3  12   2       12.30        6.36      5.56 o 
   4  12   2       51.81       61.76      6.50 o 
   5  12   2        9.34       14.38      6.80 o 
   6  12   2      143.31      137.49     12.98 o 
   7  12   2      112.91      114.23      9.81 o 
   8  12   2       39.39       25.51      9.16 o 
  -8  13   2        0.61       -7.25     10.58 o 
  -7  13   2       40.08       45.32     11.07 o 
  -6  13   2       42.41       55.90     12.43 o 
  -5  13   2       25.20       25.62      8.68 o 
  -4  13   2       62.50       66.33      5.96 o 
  -3  13   2        2.52       -2.99      5.62 o 
  -2  13   2      194.14      188.26      9.74 o 
  -1  13   2     1672.80     1729.50     27.65 o 
   0  13   2       18.55        8.89      6.34 o 
   1  13   2      679.34      647.55     11.85 o 
   2  13   2       32.30       36.15      7.70 o 
   3  13   2      835.09      862.82     14.78 o 
   4  13   2       32.70       29.58      8.78 o 
   5  13   2      333.11      348.72     15.69 o 
   6  13   2       61.35       77.64     10.97 o 
   7  13   2        7.71       -3.35      8.23 o 
  -8  14   2       27.85       11.07     11.52 o 
  -7  14   2       27.49       36.30     11.11 o 
  -6  14   2        5.12       -0.45      9.03 o 
  -5  14   2       31.76       37.52      9.50 o 
  -4  14   2       46.70       43.68      6.29 o 
  -3  14   2      824.79      857.66     18.60 o 
  -2  14   2        1.98       -3.84      7.34 o 
  -1  14   2       20.37       12.28      7.39 o 
   0  14   2       16.10       25.29      5.20 o 
   1  14   2      686.87      701.20     13.33 o 
   2  14   2       18.84       20.34      5.66 o 
   3  14   2      313.84      314.47     14.10 o 
   4  14   2        7.63        7.66      9.32 o 
   5  14   2       47.62       64.77     13.45 o 
   6  14   2       16.34       32.22     17.41 o 
  -7  15   2       66.77       62.65     12.28 o 
  -6  15   2        1.66       -6.97     10.07 o 
  -5  15   2      449.35      494.89     18.62 o 
  -4  15   2        5.26       12.59      8.53 o 
  -3  15   2       58.48       65.10      9.70 o 
  -2  15   2       21.96       30.11      8.29 o 
  -1  15   2      249.09      265.70      8.47 o 
   0  15   2      128.17      139.41      7.83 o 
   1  15   2       55.27       52.65      6.95 o 
   2  15   2       53.54       64.84      8.71 o 
   3  15   2        8.40       14.91      8.23 o 
   4  15   2       51.56       38.95     10.63 o 
   5  15   2      377.86      369.42     21.21 o 
  -6  16   2        1.41       35.04     15.63 o 
  -5  16   2        9.38       21.13     14.61 o 
  -4  16   2       77.62       94.64     23.35 o 
  -3  16   2      177.73      204.18      8.71 o 
  -2  16   2        2.13       -3.98      6.89 o 
  -1  16   2      107.73      111.65      8.11 o 
   0  16   2       12.09        5.43      6.69 o 
   1  16   2      379.90      389.72     15.00 o 
   2  16   2       55.74       60.30      8.86 o 
   3  16   2       77.44       82.10      8.53 o 
   4  16   2       82.54       79.84     11.94 o 
  -4  17   2        2.22        3.72     14.93 o 
  -3  17   2        5.21       -8.82      7.51 o 
  -2  17   2       48.29       55.47      8.48 o 
  -1  17   2       48.51       68.95      8.16 o 
   0  17   2        9.82       15.31      7.42 o 
   1  17   2      107.03      127.22     10.63 o 
   2  17   2        9.66        0.38      8.13 o 
   3  17   2      149.35      166.35     14.34 o 
  -1  18   2       19.46       12.18      8.51 o 
   0  18   2        7.95       11.82      8.79 o 
 -11   0   3      133.25      132.68     18.82 o 
  -9   0   3        2.33      -13.75     11.54 o 
  -7   0   3      369.37      332.48     11.54 o 
  -5   0   3        7.14       11.18      2.81 o 
  -3   0   3       54.48       67.79      3.96 o 
  -1   0   3     6293.06     6517.23    107.79 o 
   1   0   3     4672.11     4860.28     56.75 o 
   3   0   3     5412.98     5437.77     63.81 o 
   5   0   3      264.14      332.43      9.89 o 
   7   0   3     5121.24     5068.87     85.27 o 
   9   0   3        5.85        5.75      8.96 o 
 -12   1   3        4.94       -2.17     12.56 o 
 -11   1   3      163.88      151.71     12.56 o 
 -10   1   3       21.36       19.74      9.42 o 
  -9   1   3     1373.78     1424.62     20.67 o 
  -8   1   3      202.98      201.10      6.95 o 
  -7   1   3        2.66        0.93      2.75 o 
  -6   1   3       87.98       77.54      2.98 o 
  -5   1   3    19715.91    19412.03    142.13 o 
  -4   1   3      185.49      188.26      4.69 o 
  -3   1   3     1608.26     1591.62     17.99 o 
  -2   1   3      639.32      694.88     11.35 o 
  -1   1   3     6377.80     6586.99     90.31 o 
   0   1   3     2471.17     2630.60     25.96 o 
   1   1   3    10775.95    10704.15     86.35 o 
   2   1   3        0.23        0.32      1.41 o 
   3   1   3     1126.98     1118.88     10.91 o 
   4   1   3        8.07       10.34      3.41 o 
   5   1   3     4038.33     3992.85     50.96 o 
   6   1   3      150.91      160.38      6.07 o 
   7   1   3      239.21      277.17      8.21 o 
   8   1   3      267.82      250.35      8.69 o 
   9   1   3        4.86       10.42      7.75 o 
  10   1   3        0.05       -3.58      8.39 o 
 -12   2   3        2.43        2.36     12.09 o 
 -11   2   3      266.00      276.08     15.51 o 
 -10   2   3      239.87      214.94     18.06 o 
  -9   2   3      353.25      309.60     10.69 o 
  -8   2   3      144.44      155.59      5.42 o 
  -7   2   3     1446.90     1457.79     14.56 o 
  -6   2   3       85.84       95.59      6.04 o 
  -5   2   3       45.91       39.28      3.34 o 
  -4   2   3      282.15      338.71      7.49 o 
  -3   2   3     5025.12     4910.97     60.50 o 
  -2   2   3       95.37       88.69      3.35 o 
  -1   2   3     8404.89     8288.54    120.30 o 
   0   2   3     1535.10     1520.01     13.94 o 
   1   2   3     3847.76     3844.08     32.30 o 
   2   2   3       17.58       21.06      1.66 o 
   3   2   3     4769.91     4706.17     45.98 o 
   4   2   3      769.51      857.76      8.34 o 
   5   2   3       94.71       80.57      3.89 o 
   6   2   3      590.67      598.89     12.52 o 
   7   2   3      590.34      588.50     10.48 o 
   8   2   3       22.86       17.04      7.07 o 
   9   2   3      412.18      420.42     13.48 o 
  10   2   3       31.83       26.24      8.99 o 
 -12   3   3        0.93       -7.16     12.04 o 
 -11   3   3       44.93       54.68     11.15 o 
 -10   3   3      106.07      133.75     11.15 o 
  -9   3   3        7.40        3.21      6.34 o 
  -8   3   3        0.52       -4.29      3.81 o 
  -7   3   3       79.76       89.69      4.60 o 
  -6   3   3      465.59      463.12      6.01 o 
  -5   3   3     1657.81     1562.53     16.46 o 
  -4   3   3       14.53        9.94      3.35 o 
  -3   3   3     2650.23     2598.68     27.35 o 
  -2   3   3       70.34       79.46      3.16 o 
  -1   3   3     7381.77     7438.97     60.92 o 
   0   3   3        5.28        4.48      1.95 o 
   1   3   3     1672.38     1616.37     15.04 o 
   2   3   3     7104.56     7490.24     89.24 o 
   3   3   3       39.81       34.91      4.51 o 
   4   3   3        1.20        2.70      2.25 o 
   5   3   3     2343.33     2275.34     25.15 o 
   6   3   3        9.51        7.71      6.44 o 
   7   3   3      117.11      138.25      8.10 o 
   8   3   3        4.15        2.13      9.27 o 
   9   3   3      233.21      224.04     10.24 o 
  10   3   3       25.78       32.36      9.70 o 
 -12   4   3        0.60        9.31     27.33 o 
 -11   4   3        1.87        1.15      9.96 o 
 -10   4   3       81.34       87.68     11.37 o 
  -9   4   3      265.19      246.23      8.43 o 
  -8   4   3      206.56      214.93      7.39 o 
  -7   4   3      633.67      624.44      8.87 o 
  -6   4   3      176.43      181.06      6.07 o 
  -5   4   3     1909.09     2113.60     21.02 o 
  -4   4   3      533.17      579.35      9.25 o 
  -3   4   3     5218.72     5262.88     52.18 o 
  -2   4   3      424.93      381.57      6.37 o 
  -1   4   3     3664.78     3653.05     36.11 o 
   0   4   3        4.23        5.98      2.02 o 
   1   4   3     3196.77     3386.90     29.36 o 
   2   4   3      245.87      215.23      4.47 o 
   3   4   3     3160.51     3209.53     28.32 o 
   4   4   3      830.92      808.57      8.39 o 
   5   4   3        3.05        2.53      4.26 o 
   6   4   3       47.31       47.16      8.90 o 
   7   4   3      499.54      466.41     11.65 o 
   8   4   3       37.72       24.67      7.23 o 
   9   4   3       67.06       79.19      9.48 o 
  10   4   3        1.12        3.25      9.02 o 
 -11   5   3       37.85       43.30     15.45 o 
 -10   5   3        5.83       20.99      7.62 o 
  -9   5   3      623.18      600.47     16.62 o 
  -8   5   3       10.23        5.28      5.10 o 
  -7   5   3      128.97      111.07      5.53 o 
  -6   5   3      161.81      177.20      6.88 o 
  -5   5   3     2325.95     2263.98     21.19 o 
  -4   5   3      621.69      599.44      9.43 o 
  -3   5   3      568.40      596.82     10.71 o 
  -2   5   3        9.78       12.39      2.48 o 
  -1   5   3     2891.00     2872.95     25.29 o 
   0   5   3     2128.27     2047.46     19.19 o 
   1   5   3     2450.67     2371.16     21.65 o 
   2   5   3     1946.58     1977.06     18.65 o 
   3   5   3        4.41        3.98      2.38 o 
   4   5   3       36.70       34.65      3.98 o 
   5   5   3     1423.60     1314.31     14.23 o 
   6   5   3      411.34      386.17     12.51 o 
   7   5   3       57.07       51.58      7.32 o 
   8   5   3        1.18        2.98     11.17 o 
   9   5   3      200.06      205.97     16.85 o 
 -11   6   3       50.48       43.08     16.60 o 
 -10   6   3       32.97       26.55      9.32 o 
  -9   6   3        4.89        9.79      7.05 o 
  -8   6   3      833.54      854.10     15.95 o 
  -7   6   3      899.24      871.17     14.00 o 
  -6   6   3      675.38      714.98     11.87 o 
  -5   6   3        2.89        9.19      2.88 o 
  -4   6   3        3.20       15.87     10.33 o 
  -3   6   3      618.88      611.05     10.22 o 
  -2   6   3     1105.42     1049.51     18.55 o 
  -1   6   3     1099.72      985.96     11.32 o 
   0   6   3      552.33      612.69      9.21 o 
   1   6   3       91.53       92.02      3.67 o 
   2   6   3     1451.63     1433.19     14.69 o 
   3   6   3     3129.78     3090.97     43.99 o 
   4   6   3      135.16      130.20      6.94 o 
   5   6   3      218.40      219.60     11.57 o 
   6   6   3       60.50       73.72      6.37 o 
   7   6   3      461.74      457.00     14.89 o 
   8   6   3      223.23      208.19      9.83 o 
   9   6   3       43.16       55.14      9.50 o 
 -11   7   3       11.77       20.32     17.63 o 
 -10   7   3       93.75      134.46     11.90 o 
  -9   7   3      104.11       97.15     10.43 o 
  -8   7   3      150.27      189.79     11.39 o 
  -7   7   3        0.98       -2.45      6.17 o 
  -6   7   3       25.55       21.48      4.80 o 
  -5   7   3     3116.52     3094.28     28.37 o 
  -4   7   3     2670.12     2570.06     28.22 o 
  -3   7   3      507.37      494.80      8.57 o 
  -2   7   3        9.20        3.15      3.75 o 
  -1   7   3     2921.75     2908.96     30.12 o 
   0   7   3     3667.82     3637.33     32.42 o 
   1   7   3     7378.70     7205.13     60.57 o 
   2   7   3      315.27      323.13      6.25 o 
   3   7   3       24.49       20.03      5.39 o 
   4   7   3      725.50      673.96     10.63 o 
   5   7   3      647.49      652.74     18.63 o 
   6   7   3      314.98      318.41      9.78 o 
   7   7   3       18.28       11.31      8.84 o 
   8   7   3        3.18        7.68      7.37 o 
   9   7   3       14.08       -0.68      8.74 o 
 -11   8   3       77.48      103.78     18.28 o 
 -10   8   3       23.86       29.23     10.10 o 
  -9   8   3      248.06      215.63     12.77 o 
  -8   8   3       21.03       32.69      8.53 o 
  -7   8   3      528.98      496.43     11.29 o 
  -6   8   3      326.10      328.02     10.13 o 
  -5   8   3      183.47      190.24      6.98 o 
  -4   8   3      352.99      381.30     17.77 o 
  -3   8   3      697.98      604.05     10.12 o 
  -2   8   3     1987.68     1869.65     21.20 o 
  -1   8   3       97.51       82.29      6.36 o 
   0   8   3       36.70       27.85      4.02 o 
   1   8   3     4332.05     4212.39     37.41 o 
   2   8   3     2466.72     2400.28     28.64 o 
   3   8   3      280.96      249.61      8.12 o 
   4   8   3      229.46      219.12      6.48 o 
   5   8   3        5.53       -0.17      4.38 o 
   6   8   3       48.11       40.72      6.37 o 
   7   8   3      653.41      625.39     23.12 o 
   8   8   3       54.91       49.92      8.63 o 
   9   8   3       90.25       96.35     14.97 o 
 -10   9   3      480.28      450.86     23.83 o 
  -9   9   3        3.32        6.56      9.30 o 
  -8   9   3        2.48        3.80      8.30 o 
  -7   9   3      179.07      182.35     10.29 o 
  -6   9   3      918.94      922.74     17.49 o 
  -5   9   3      707.34      691.98     14.28 o 
  -4   9   3      136.56      141.52      9.48 o 
  -3   9   3      332.98      304.78      8.67 o 
  -2   9   3       99.88      105.70      7.25 o 
  -1   9   3     1771.24     1885.71     21.31 o 
   0   9   3      355.99      332.93      9.60 o 
   1   9   3      720.18      644.62      9.75 o 
   2   9   3       38.82       29.35      3.98 o 
   3   9   3      519.13      511.08      9.29 o 
   4   9   3      497.68      483.94      9.01 o 
   5   9   3      767.89      772.73     11.30 o 
   6   9   3      865.12      869.64     15.67 o 
   7   9   3       21.89        6.70      9.63 o 
   8   9   3        4.22        4.26      8.67 o 
 -10  10   3       10.60       26.11     11.92 o 
  -9  10   3       25.52       26.34     10.41 o 
  -8  10   3       13.01       12.49      9.16 o 
  -7  10   3      516.44      513.68     15.86 o 
  -6  10   3      338.35      350.66     13.02 o 
  -5  10   3        8.86        6.94      5.89 o 
  -4  10   3      163.27      166.78      9.05 o 
  -3  10   3      432.19      409.37     10.55 o 
  -2  10   3     1294.82     1295.71     16.79 o 
  -1  10   3      776.74      785.13     15.17 o 
   0  10   3      134.99      129.29     12.43 o 
   1  10   3      921.66      907.48     21.02 o 
   2  10   3      898.47      901.15     14.06 o 
   3  10   3      988.08     1025.82     13.39 o 
   4  10   3      411.78      371.68      9.22 o 
   5  10   3       55.94       59.83      5.63 o 
   6  10   3      179.10      165.89      9.29 o 
   7  10   3       61.66       80.03     10.64 o 
   8  10   3      155.60      168.22     11.14 o 
 -10  11   3       67.61       64.90     13.07 o 
  -9  11   3      199.45      209.27     14.48 o 
  -8  11   3        2.81        3.30     10.35 o 
  -7  11   3       16.39       10.35     17.20 o 
  -6  11   3      823.02      844.12     16.39 o 
  -5  11   3      316.37      299.75      9.34 o 
  -4  11   3      542.42      529.09     14.29 o 
  -3  11   3       36.63       32.54      5.03 o 
  -2  11   3       57.06       47.01      6.53 o 
  -1  11   3      137.43      139.05      7.57 o 
   0  11   3      778.00      756.70     15.28 o 
   1  11   3        8.93       16.84      6.88 o 
   2  11   3     1949.25     1841.40     22.94 o 
   3  11   3       67.17       71.66      5.87 o 
   4  11   3        8.32        5.83      5.02 o 
   5  11   3      336.91      368.15      9.16 o 
   6  11   3      586.06      579.57     14.32 o 
   7  11   3        2.53        5.21      7.66 o 
  -9  12   3        0.53      -13.41     11.64 o 
  -8  12   3       92.46       99.96     11.77 o 
  -7  12   3       24.28       15.62      9.14 o 
  -6  12   3       27.42       22.00      6.55 o 
  -5  12   3       82.21       82.50      8.12 o 
  -4  12   3       42.22       45.37      5.97 o 
  -3  12   3      119.04      132.17      8.97 o 
  -2  12   3     1158.64     1154.91     30.80 o 
  -1  12   3       92.93       86.86      7.71 o 
   0  12   3        4.51       -2.18      5.79 o 
   1  12   3      153.66      160.66      7.40 o 
   2  12   3      531.77      531.66     10.41 o 
   3  12   3      327.93      321.29     10.41 o 
   4  12   3        6.51        5.17      5.46 o 
   5  12   3       45.97       43.51      6.54 o 
   6  12   3        2.12       -2.64      8.04 o 
   7  12   3      149.72      175.96     11.30 o 
  -8  13   3        0.47      -12.99     16.82 o 
  -7  13   3       32.90       35.01     10.21 o 
  -6  13   3       27.17       20.31      8.83 o 
  -5  13   3       52.14       60.84      7.12 o 
  -4  13   3      735.05      732.29     17.33 o 
  -3  13   3        9.67       28.22      7.28 o 
  -2  13   3      115.08      128.05      8.78 o 
  -1  13   3      108.83      124.64      8.90 o 
   0  13   3      386.10      404.32     15.37 o 
   1  13   3        5.09        3.14      6.02 o 
   2  13   3      262.52      231.91     13.43 o 
   3  13   3       13.55        5.80      5.99 o 
   4  13   3      391.46      380.07     10.88 o 
   5  13   3       48.22       53.01      9.19 o 
   6  13   3      235.20      245.75     11.36 o 
  -8  14   3       82.72       84.00     12.79 o 
  -7  14   3       10.14        1.40     10.86 o 
  -6  14   3        7.82       12.06      9.99 o 
  -5  14   3       10.11        7.09     16.15 o 
  -4  14   3      237.35      278.37     17.23 o 
  -3  14   3       86.92       80.06      9.17 o 
  -2  14   3     1100.62     1088.93     21.59 o 
  -1  14   3      447.54      425.19     13.55 o 
   0  14   3        3.26       -8.50      7.07 o 
   1  14   3      122.28      122.77      6.10 o 
   2  14   3      319.09      325.30     14.16 o 
   3  14   3       16.07       10.86      6.85 o 
   4  14   3      197.02      228.71     16.10 o 
   5  14   3        1.49       -6.89      9.66 o 
   6  14   3       11.70       10.06     25.31 o 
  -7  15   3        4.57       14.61     11.06 o 
  -6  15   3      101.63      124.48     18.28 o 
  -5  15   3        4.40        5.85     11.48 o 
  -4  15   3      111.24      117.07     10.79 o 
  -3  15   3       25.58       41.24      9.14 o 
  -2  15   3        2.69        5.61     12.18 o 
  -1  15   3       15.33        7.49      7.66 o 
   0  15   3      297.10      307.59     13.71 o 
   1  15   3        3.36       -1.10      5.83 o 
   2  15   3        6.52       -3.47      8.24 o 
   3  15   3      192.71      185.58      9.58 o 
   4  15   3      228.36      232.18     10.39 o 
   5  15   3       17.90       28.78     10.96 o 
  -6  16   3      187.47      231.49     21.67 o 
  -5  16   3       90.94       93.43     18.28 o 
  -4  16   3       85.30       97.80     11.35 o 
  -3  16   3      160.66      169.94     12.43 o 
  -2  16   3       94.17      105.16     10.84 o 
  -1  16   3        5.58        9.57     16.66 o 
   0  16   3        6.15       -8.85      8.17 o 
   1  16   3        4.84       -0.52      8.21 o 
   2  16   3      235.11      255.70     10.96 o 
   3  16   3        2.98       -0.86      7.73 o 
   4  16   3       89.49       63.69     12.35 o 
  -4  17   3       92.34      115.31     12.70 o 
  -3  17   3        1.30        2.41     10.64 o 
  -2  17   3        8.40       12.04      7.15 o 
  -1  17   3       17.40       10.47      8.03 o 
   0  17   3      299.35      319.41     16.80 o 
   1  17   3       21.77        8.06      8.64 o 
   2  17   3      109.16       94.69     10.28 o 
 -12   0   4      202.57      192.14     22.59 o 
 -10   0   4      102.91      114.78     15.42 o 
  -8   0   4     2067.08     1967.48     30.72 o 
  -6   0   4      189.82      171.40      8.40 o 
  -4   0   4     3768.50     4025.07     51.30 o 
  -2   0   4    10707.36    10994.68    242.16 o 
   0   0   4     4044.03     4044.92     57.37 o 
   2   0   4     4878.32     4926.82     58.45 o 
   4   0   4     7887.20     7860.29    131.45 o 
   6   0   4       33.17       23.73      7.07 o 
   8   0   4       96.52       98.21     11.08 o 
 -12   1   4        1.03      -18.47     12.31 o 
 -11   1   4       26.01       27.77     10.36 o 
 -10   1   4      200.72      225.90     27.87 o 
  -9   1   4      476.75      445.54     10.25 o 
  -8   1   4      762.27      810.88     12.55 o 
  -7   1   4       82.85       58.72      4.82 o 
  -6   1   4       17.80       22.53      3.72 o 
  -5   1   4       48.56       41.54      3.56 o 
  -4   1   4     6484.73     6319.54     54.77 o 
  -3   1   4      723.83      782.90     28.47 o 
  -2   1   4      710.37      685.45      9.04 o 
  -1   1   4      343.13      377.54      5.22 o 
   0   1   4     2188.71     2146.90     19.15 o 
   1   1   4      347.48      353.44      5.69 o 
   2   1   4     2112.77     2137.26     19.34 o 
   3   1   4      421.15      451.55      6.04 o 
   4   1   4      547.61      516.49      8.85 o 
   5   1   4        7.80        4.03      6.40 o 
   6   1   4     1278.34     1281.06     18.02 o 
   7   1   4      105.13      109.50      6.52 o 
   8   1   4       26.30       22.66      7.94 o 
   9   1   4        0.00       -5.53      8.16 o 
 -12   2   4       32.63       18.80     12.15 o 
 -11   2   4       29.94        8.74     10.82 o 
 -10   2   4      529.41      533.86     14.05 o 
  -9   2   4       44.17       63.30      5.88 o 
  -8   2   4      531.81      481.98      9.85 o 
  -7   2   4       35.82       42.00      7.74 o 
  -6   2   4     3045.15     3136.15     30.12 o 
  -5   2   4      371.05      420.71      7.64 o 
  -4   2   4       45.82       55.24      8.13 o 
  -3   2   4      424.29      434.87     15.66 o 
  -2   2   4     6930.18     6862.87     57.46 o 
  -1   2   4      513.60      533.63      6.56 o 
   0   2   4      219.09      198.51      4.06 o 
   1   2   4        7.18       12.64      2.29 o 
   2   2   4     3782.22     3979.52     40.86 o 
   3   2   4       13.99        6.17      2.75 o 
   4   2   4     1064.22     1048.46     13.96 o 
   5   2   4       60.04       57.95      5.40 o 
   6   2   4      573.17      568.62     15.34 o 
   7   2   4      273.99      238.90      9.69 o 
   8   2   4      739.20      720.22     15.16 o 
   9   2   4      143.11      154.90     10.45 o 
 -12   3   4        4.96       -7.28     11.88 o 
 -11   3   4        6.11        9.63     10.60 o 
 -10   3   4        4.04        6.70      7.38 o 
  -9   3   4      392.14      365.12     11.75 o 
  -8   3   4      176.48      188.01      7.01 o 
  -7   3   4      885.86      918.43     16.71 o 
  -6   3   4       25.04       26.57      3.94 o 
  -5   3   4      643.29      674.10      9.72 o 
  -4   3   4     6290.02     6201.65     61.86 o 
  -3   3   4     1932.43     1930.61     21.73 o 
  -2   3   4     2685.13     2719.64     21.64 o 
  -1   3   4      270.35      306.65      5.22 o 
   0   3   4     2560.56     2557.10     22.82 o 
   1   3   4      456.44      446.72      6.33 o 
   2   3   4     7156.31     7333.19     80.90 o 
   3   3   4      404.05      402.13     11.59 o 
   4   3   4      104.16       96.77      4.05 o 
   5   3   4       16.44       32.02      8.79 o 
   6   3   4      964.91      976.92     35.30 o 
   7   3   4      110.90      108.84      8.09 o 
   8   3   4        3.86       -6.58     14.48 o 
   9   3   4        0.15        6.48      8.41 o 
 -12   4   4       18.53        3.35     12.88 o 
 -11   4   4        3.50       -8.23     11.43 o 
 -10   4   4       10.05       15.79      7.46 o 
  -9   4   4      301.22      274.67     14.90 o 
  -8   4   4       70.05       72.57      5.72 o 
  -7   4   4      122.56      144.29      5.94 o 
  -6   4   4     1437.95     1377.17     20.51 o 
  -5   4   4      559.30      650.47     10.87 o 
  -4   4   4      319.76      317.97      7.23 o 
  -3   4   4      499.11      581.78      9.23 o 
  -2   4   4     4020.00     3863.69     33.53 o 
  -1   4   4     9269.78     9261.07     68.24 o 
   0   4   4     1601.10     1519.90     14.99 o 
   1   4   4     1019.61     1036.99     16.38 o 
   2   4   4     1241.51     1159.84     15.23 o 
   3   4   4     1260.23     1234.81     15.66 o 
   4   4   4     1514.58     1428.67     17.86 o 
   5   4   4       64.24       58.10      7.38 o 
   6   4   4       19.69       15.87      8.52 o 
   7   4   4       59.32       55.87      9.35 o 
   8   4   4      719.00      723.92     23.47 o 
   9   4   4       25.32       33.02      8.80 o 
 -12   5   4       28.41       15.53     25.09 o 
 -11   5   4        1.00       -5.39     10.89 o 
 -10   5   4      108.06       99.29      9.09 o 
  -9   5   4      272.06      275.97     11.16 o 
  -8   5   4      539.42      528.98     15.52 o 
  -7   5   4      111.88      124.21      7.52 o 
  -6   5   4      179.70      192.77      7.32 o 
  -5   5   4      129.79      148.44      6.27 o 
  -4   5   4     6327.14     6466.72     64.57 o 
  -3   5   4      107.32      158.02      5.39 o 
  -2   5   4        8.31       31.85      2.67 o 
  -1   5   4      312.25      295.26      5.28 o 
   0   5   4     1144.22     1187.44     12.74 o 
   1   5   4      376.41      276.55      9.09 o 
   2   5   4     1960.10     1860.61     18.08 o 
   3   5   4      360.16      386.81     10.20 o 
   4   5   4     1091.32     1056.01     14.94 o 
   5   5   4      539.55      481.10      8.09 o 
   6   5   4      958.97      922.10     71.58 o 
   7   5   4      108.82      115.76     10.09 o 
   8   5   4        8.51       10.95      9.96 o 
   9   5   4        1.21        0.32      8.91 o 
 -11   6   4       58.40       85.21     12.68 o 
 -10   6   4       53.21       68.30      8.94 o 
  -9   6   4       17.11       12.90      7.45 o 
  -8   6   4     1349.81     1280.55     19.05 o 
  -7   6   4      200.54      215.27      8.29 o 
  -6   6   4      486.79      443.26     10.09 o 
  -5   6   4     2266.76     2429.74     35.36 o 
  -4   6   4        0.20       -3.59      3.32 o 
  -3   6   4     4077.45     4293.46     44.02 o 
  -2   6   4     1804.87     1799.31     17.52 o 
  -1   6   4       48.13       37.61      2.60 o 
   0   6   4    13605.40    13134.45    122.89 o 
   1   6   4        6.26        1.16      2.88 o 
   2   6   4      694.33      680.52      9.28 o 
   3   6   4      451.86      441.39     11.52 o 
   4   6   4     2748.19     2691.63     30.07 o 
   5   6   4      206.15      200.91      6.17 o 
   6   6   4       39.50       47.78      9.40 o 
   7   6   4        0.51       -1.59      8.30 o 
   8   6   4      372.85      380.99     13.11 o 
   9   6   4      155.35      163.97     11.09 o 
 -11   7   4       11.35        4.95     10.58 o 
 -10   7   4       16.48        9.90     10.00 o 
  -9   7   4      121.83      143.42     11.24 o 
  -8   7   4      743.04      734.33     18.46 o 
  -7   7   4       37.65       18.98      5.56 o 
  -6   7   4       38.28       38.43      7.60 o 
  -5   7   4        8.34       12.04      6.08 o 
  -4   7   4     1144.23     1042.98     14.55 o 
  -3   7   4      315.21      298.46      7.25 o 
  -2   7   4      754.69      727.88     11.36 o 
  -1   7   4        1.50        3.74      2.50 o 
   0   7   4     6551.45     6553.64     55.80 o 
   1   7   4     1995.11     1821.60     18.56 o 
   2   7   4      374.80      353.26      7.07 o 
   3   7   4      451.79      435.78      9.98 o 
   4   7   4       36.70       39.38      3.72 o 
   5   7   4       56.79       64.89      4.86 o 
   6   7   4      512.12      490.09     16.29 o 
   7   7   4      146.55      143.37     11.51 o 
   8   7   4        0.13       -7.58      8.71 o 
 -11   8   4        0.61       17.84     11.23 o 
 -10   8   4        6.73       -1.09     10.19 o 
  -9   8   4      257.66      284.25     14.66 o 
  -8   8   4        6.49       -4.50      8.45 o 
  -7   8   4      431.91      439.78     10.85 o 
  -6   8   4      602.26      583.67     11.74 o 
  -5   8   4       22.77       21.43      4.39 o 
  -4   8   4      435.94      472.29      9.88 o 
  -3   8   4      239.80      240.63      8.72 o 
  -2   8   4     1332.69     1255.48     15.81 o 
  -1   8   4     1349.39     1244.05     18.83 o 
   0   8   4      631.49      682.91     10.60 o 
   1   8   4      328.29      313.45      7.09 o 
   2   8   4      182.91      182.53      6.04 o 
   3   8   4      268.95      276.25     18.59 o 
   4   8   4      380.78      366.49      8.10 o 
   5   8   4      331.43      333.28      8.28 o 
   6   8   4       19.87       16.68      8.77 o 
   7   8   4        9.92       -5.19      9.64 o 
   8   8   4      339.92      332.66     20.53 o 
 -10   9   4      148.79      128.83     13.00 o 
  -9   9   4      125.32      136.42     12.67 o 
  -8   9   4       16.56        7.53      9.78 o 
  -7   9   4       95.62      118.44      7.65 o 
  -6   9   4       98.19      110.05      7.76 o 
  -5   9   4      342.64      341.76      9.00 o 
  -4   9   4      866.07      828.82     13.08 o 
  -3   9   4      577.88      556.85     10.23 o 
  -2   9   4       77.79       92.69      6.23 o 
  -1   9   4      115.55      132.66      7.95 o 
   0   9   4      503.85      516.42      9.11 o 
   1   9   4       91.43       96.24      7.76 o 
   2   9   4     1130.89     1095.70     18.30 o 
   3   9   4      226.70      191.49      8.44 o 
   4   9   4      143.35      145.85      6.06 o 
   5   9   4      176.10      175.53      6.82 o 
   6   9   4       55.63       74.90      7.69 o 
   7   9   4      184.78      169.52     22.26 o 
   8   9   4       12.30       -2.96      9.13 o 
 -10  10   4      101.31       97.87     12.65 o 
  -9  10   4      108.93       99.32     11.49 o 
  -8  10   4       23.88       20.29     16.07 o 
  -7  10   4       33.68       43.77      6.85 o 
  -6  10   4       57.95       62.54      6.53 o 
  -5  10   4      127.62      125.58      6.97 o 
  -4  10   4        2.10       -2.17      4.71 o 
  -3  10   4       76.00       90.65      5.46 o 
  -2  10   4      775.13      733.02     15.03 o 
  -1  10   4     2446.29     2362.32     33.33 o 
   0  10   4      188.83      179.38      7.46 o 
   1  10   4      116.25      105.04      5.56 o 
   2  10   4      760.10      774.53     14.23 o 
   3  10   4     2711.35     2585.63     30.98 o 
   4  10   4       13.44       10.94      4.97 o 
   5  10   4       46.84       46.35      6.01 o 
   6  10   4        8.52        9.94      8.43 o 
   7  10   4       31.84       40.10     11.28 o 
 -10  11   4        1.81       -3.14     11.57 o 
  -9  11   4      156.44      169.42     13.95 o 
  -8  11   4      211.11      207.76     13.17 o 
  -7  11   4       67.58       97.71     11.62 o 
  -6  11   4      111.74      112.45     14.69 o 
  -5  11   4      837.47      870.00     14.99 o 
  -4  11   4       48.45       47.37      5.78 o 
  -3  11   4      936.69      908.99     41.99 o 
  -2  11   4      193.04      215.12     13.72 o 
  -1  11   4      190.75      177.08      8.57 o 
   0  11   4      159.06      170.76      7.48 o 
   1  11   4      439.67      449.69      9.76 o 
   2  11   4      108.79      108.24      8.66 o 
   3  11   4      783.93      736.64     10.68 o 
   4  11   4      104.85      137.82     10.55 o 
   5  11   4      222.47      224.87      8.21 o 
   6  11   4      157.58      153.51      9.81 o 
   7  11   4      300.64      300.90     16.33 o 
  -9  12   4       15.74       23.41     11.68 o 
  -8  12   4       72.80       50.21     10.63 o 
  -7  12   4      371.13      365.56     24.34 o 
  -6  12   4        4.81       10.99      6.59 o 
  -5  12   4      512.73      516.86     17.45 o 
  -4  12   4       88.29       80.84      8.42 o 
  -3  12   4      302.74      316.10     12.18 o 
  -2  12   4      249.54      244.34     12.48 o 
  -1  12   4     1852.78     1764.87     27.65 o 
   0  12   4      352.43      342.66     10.37 o 
   1  12   4      218.27      209.74      8.68 o 
   2  12   4      645.79      597.71     13.89 o 
   3  12   4      389.17      405.61      9.77 o 
   4  12   4       44.23       65.93      6.38 o 
   5  12   4      266.95      260.04     12.86 o 
   6  12   4       85.78       98.08      9.44 o 
  -8  13   4       23.08       33.68     11.93 o 
  -7  13   4       11.82        2.54     11.97 o 
  -6  13   4        1.08        0.82      7.79 o 
  -5  13   4      129.81      123.22     10.05 o 
  -4  13   4      451.97      450.75     15.02 o 
  -3  13   4      321.61      343.03     18.65 o 
  -2  13   4      117.69      128.99      9.27 o 
  -1  13   4       71.25       75.20     15.61 o 
   0  13   4       98.55      101.39      7.43 o 
   1  13   4      340.99      336.54     29.09 o 
   2  13   4       83.92       81.09     10.50 o 
   3  13   4       36.01       35.83      8.15 o 
   4  13   4      128.29      125.01      7.85 o 
   5  13   4      202.06      218.48      8.88 o 
   6  13   4      142.40      165.43     10.74 o 
  -8  14   4       10.02        9.31     12.80 o 
  -7  14   4        3.34        7.81     11.02 o 
  -6  14   4      305.13      263.95     18.30 o 
  -5  14   4      177.02      192.99     11.62 o 
  -4  14   4        2.19        1.81      8.18 o 
  -3  14   4      171.14      204.66     14.37 o 
  -2  14   4      137.59      138.66     22.53 o 
  -1  14   4      213.52      199.40     16.77 o 
   0  14   4        2.36        1.23      6.36 o 
   1  14   4       36.43       29.45      9.68 o 
   2  14   4        4.34        4.27      5.81 o 
   3  14   4      213.30      229.18      9.93 o 
   4  14   4       11.29        8.49      7.19 o 
   5  14   4      119.75      112.61      8.21 o 
  -7  15   4       52.32       65.72     17.58 o 
  -6  15   4       61.18       75.10     16.34 o 
  -5  15   4      244.67      233.96     12.60 o 
  -4  15   4        0.95       -1.59      8.95 o 
  -3  15   4      224.79      230.04     12.28 o 
  -2  15   4      169.61      161.99     11.04 o 
  -1  15   4       71.02       79.77      9.11 o 
   0  15   4       56.96       70.22     12.09 o 
   1  15   4      174.21      171.86     12.88 o 
   2  15   4       34.86       23.09      7.41 o 
   3  15   4       32.50       36.82     12.59 o 
   4  15   4       59.88       57.71      9.15 o 
  -5  16   4       14.75        5.92     10.06 o 
  -4  16   4        4.28        3.49     12.53 o 
  -3  16   4       57.41       48.18     10.26 o 
  -2  16   4       11.36       13.24      9.88 o 
  -1  16   4      329.75      343.46     18.90 o 
   0  16   4       17.87       25.06     13.19 o 
   1  16   4        8.68       12.50     11.01 o 
   2  16   4       80.29       89.68     10.20 o 
   3  16   4      221.68      245.71     11.88 o 
  -3  17   4       21.76       20.46     12.64 o 
  -2  17   4       46.00       60.69     11.54 o 
  -1  17   4      130.66      151.22     10.96 o 
   0  17   4       14.40       21.91      9.77 o 
   1  17   4      191.24      197.72     17.76 o 
 -11   0   5       13.67       26.74     15.26 o 
  -9   0   5       92.95       71.70     14.02 o 
  -7   0   5      627.69      574.23     14.58 o 
  -5   0   5       47.49       95.91      9.43 o 
  -3   0   5      514.27      493.98     15.77 o 
  -1   0   5     8601.27     8739.44    101.20 o 
   1   0   5      171.84      148.70      6.11 o 
   3   0   5      250.95      230.31     13.64 o 
   5   0   5     1720.92     1699.86     38.48 o 
   7   0   5      110.17      119.85     16.12 o 
   9   0   5      337.13      315.76     21.56 o 
 -12   1   5        0.14        7.27     16.95 o 
 -11   1   5       15.83       17.07     11.18 o 
 -10   1   5      259.40      252.27     14.26 o 
  -9   1   5       20.58       12.66      5.63 o 
  -8   1   5      282.01      305.52     18.26 o 
  -7   1   5      463.14      505.16      9.68 o 
  -6   1   5      171.64      159.90      5.88 o 
  -5   1   5        3.27        5.85      3.47 o 
  -4   1   5      822.46      956.41     11.10 o 
  -3   1   5     4798.98     4831.93     41.75 o 
  -2   1   5      632.58      716.75      8.35 o 
  -1   1   5      726.03      781.81     10.98 o 
   0   1   5        0.08       -0.97      2.17 o 
   1   1   5     3437.83     3558.27     30.92 o 
   2   1   5      478.59      544.92      7.41 o 
   3   1   5     4246.83     4226.60     42.66 o 
   4   1   5      193.75      184.38      9.12 o 
   5   1   5     1035.91     1011.64     20.04 o 
   6   1   5      270.30      264.93     12.54 o 
   7   1   5      209.31      219.44      9.68 o 
   8   1   5        9.45       10.88     10.96 o 
   9   1   5       17.08        2.00     10.90 o 
 -12   2   5       18.33       11.99     12.99 o 
 -11   2   5      264.24      222.45     14.14 o 
 -10   2   5       71.38       75.27      8.30 o 
  -9   2   5      765.04      777.57     13.11 o 
  -8   2   5      234.65      201.82      7.22 o 
  -7   2   5     2528.40     2397.13     25.14 o 
  -6   2   5        9.25        9.40      3.79 o 
  -5   2   5     5320.96     5357.46     48.02 o 
  -4   2   5      721.73      796.78      9.97 o 
  -3   2   5        5.56        2.36      2.48 o 
  -2   2   5      309.87      296.61      7.36 o 
  -1   2   5     6504.54     6400.72     53.32 o 
   0   2   5      278.68      291.14      5.34 o 
   1   2   5     1848.87     1795.85     17.10 o 
   2   2   5       30.28       22.53      2.60 o 
   3   2   5     1312.72     1317.87     16.60 o 
   4   2   5       46.68       62.07      7.72 o 
   5   2   5     1365.58     1391.64     23.93 o 
   6   2   5        1.97       -0.10     14.50 o 
   7   2   5      267.42      265.60     10.71 o 
   8   2   5       16.34       16.50      7.99 o 
   9   2   5      299.99      318.14     22.26 o 
 -12   3   5        2.88      -11.92     12.20 o 
 -11   3   5        9.50        2.15     12.32 o 
 -10   3   5        0.20        6.74      7.62 o 
  -9   3   5        6.13        5.65      5.39 o 
  -8   3   5     1089.09     1119.99     24.89 o 
  -7   3   5      540.47      532.68     10.11 o 
  -6   3   5      182.17      200.41      6.87 o 
  -5   3   5      266.23      248.36      7.63 o 
  -4   3   5      554.29      540.12      9.90 o 
  -3   3   5     2034.78     1934.56     18.99 o 
  -2   3   5      213.69      222.42      7.15 o 
  -1   3   5      223.04      213.50      6.32 o 
   0   3   5        0.11       -0.13      2.40 o 
   1   3   5     1724.24     1689.72     23.18 o 
   2   3   5        4.40        4.06      2.42 o 
   3   3   5     1694.95     1638.10     19.65 o 
   4   3   5      112.91      112.93     10.93 o 
   5   3   5       40.18       31.04      7.66 o 
   6   3   5        0.50       11.91      9.01 o 
   7   3   5      787.94      802.08     19.95 o 
   8   3   5      211.10      202.42     15.24 o 
   9   3   5        2.95       17.29      9.79 o 
 -12   4   5       42.54       46.23     14.26 o 
 -11   4   5      148.77      134.78     11.20 o 
 -10   4   5        2.32        5.61      7.47 o 
  -9   4   5      379.21      388.97     10.79 o 
  -8   4   5        0.03        6.45      5.14 o 
  -7   4   5      918.81      820.96     12.61 o 
  -6   4   5       11.61        7.69      4.67 o 
  -5   4   5     3288.37     3401.17     37.14 o 
  -4   4   5      377.24      353.93      7.99 o 
  -3   4   5       70.99       79.32      3.10 o 
  -2   4   5      518.86      527.44      6.69 o 
  -1   4   5     2347.24     2266.47     21.33 o 
   0   4   5     5675.79     5801.97     49.18 o 
   1   4   5      533.32      502.79      7.58 o 
   2   4   5      103.78      105.86      4.11 o 
   3   4   5      748.28      717.12     11.55 o 
   4   4   5      299.49      300.07      8.56 o 
   5   4   5     1010.76     1001.54     20.67 o 
   6   4   5       32.37       34.16     12.45 o 
   7   4   5      146.85      125.19     12.91 o 
   8   4   5       62.50       63.54      9.15 o 
 -12   5   5        3.04       -9.20     12.34 o 
 -11   5   5        0.24        5.20      8.18 o 
 -10   5   5      195.43      189.73     10.65 o 
  -9   5   5      683.46      621.81     12.20 o 
  -8   5   5       33.53       33.53      8.63 o 
  -7   5   5      621.87      654.36     12.88 o 
  -6   5   5       55.88       45.66      5.59 o 
  -5   5   5       15.97        6.85      4.23 o 
  -4   5   5       25.50       38.13      4.31 o 
  -3   5   5     5038.05     4893.53     42.47 o 
  -2   5   5       68.82       46.07      2.99 o 
  -1   5   5      100.27      130.75      4.51 o 
   0   5   5       13.91       14.25      3.22 o 
   1   5   5     3875.22     3795.69     33.75 o 
   2   5   5       58.03       38.46      3.39 o 
   3   5   5       69.38       65.59      5.27 o 
   4   5   5        8.62        7.21      4.91 o 
   5   5   5      580.12      604.23     16.75 o 
   6   5   5       68.77       55.55     10.11 o 
   7   5   5      291.91      309.07     14.52 o 
   8   5   5        8.85        4.84      8.61 o 
 -11   6   5       95.50      101.91     10.38 o 
 -10   6   5       85.81      115.95     14.69 o 
  -9   6   5       15.94       16.93      8.81 o 
  -8   6   5      224.07      238.04     12.07 o 
  -7   6   5      229.84      222.58      8.62 o 
  -6   6   5      250.31      245.80     12.27 o 
  -5   6   5      341.75      322.68      8.77 o 
  -4   6   5      229.23      222.67      7.13 o 
  -3   6   5       15.49       16.16      3.95 o 
  -2   6   5      144.09      160.55      4.54 o 
  -1   6   5     3155.59     3205.48     29.42 o 
   0   6   5     1159.54     1141.95     13.18 o 
   1   6   5      665.73      615.15     12.08 o 
   2   6   5      123.95      107.94      5.63 o 
   3   6   5     1516.39     1490.41     20.96 o 
   4   6   5      422.80      380.29      9.95 o 
   5   6   5      311.87      335.56     13.94 o 
   6   6   5       98.66       92.11     10.45 o 
   7   6   5        0.98      -10.88      8.97 o 
   8   6   5       26.22       12.03      8.55 o 
 -11   7   5        0.35        6.36     16.26 o 
 -10   7   5        7.51        1.04     10.00 o 
  -9   7   5      133.54      130.03     11.44 o 
  -8   7   5       81.63       93.86      7.59 o 
  -7   7   5      216.21      216.86      8.86 o 
  -6   7   5       24.82       27.62      5.29 o 
  -5   7   5      474.51      462.52     10.24 o 
  -4   7   5      761.14      721.48     11.97 o 
  -3   7   5     1505.20     1453.74     18.46 o 
  -2   7   5     1063.62     1013.67     10.89 o 
  -1   7   5       37.56       36.55      3.78 o 
   0   7   5       35.95       34.09      4.90 o 
   1   7   5      910.26      930.79     12.12 o 
   2   7   5     1275.83     1237.85     31.87 o 
   3   7   5      758.50      769.95     17.37 o 
   4   7   5     1125.41     1036.15     16.30 o 
   5   7   5      357.56      364.85      8.33 o 
   6   7   5      145.38      139.82     11.55 o 
   7   7   5      211.23      218.85     18.22 o 
   8   7   5      195.94      206.30     11.72 o 
 -11   8   5        4.19       16.07     11.57 o 
 -10   8   5       10.91       23.18     10.97 o 
  -9   8   5      278.90      267.89     13.89 o 
  -8   8   5        7.22       -6.54      6.49 o 
  -7   8   5       74.66       77.48      6.81 o 
  -6   8   5      411.55      418.88     10.39 o 
  -5   8   5      429.05      404.87     16.99 o 
  -4   8   5      164.29      156.36      6.58 o 
  -3   8   5      129.03      137.59      7.19 o 
  -2   8   5       18.57       19.93      3.71 o 
  -1   8   5     2093.13     1982.09     20.62 o 
   0   8   5     2354.56     2225.67     22.53 o 
   1   8   5      110.69       95.75      5.16 o 
   2   8   5      581.32      521.79     10.98 o 
   3   8   5      513.82      543.19     12.06 o 
   4   8   5      124.97      127.41      7.50 o 
   5   8   5      140.77      159.37     10.69 o 
   6   8   5      360.48      337.74     18.68 o 
   7   8   5        9.92       21.32     10.41 o 
 -10   9   5       77.53       73.10     12.40 o 
  -9   9   5        1.19        1.37     11.45 o 
  -8   9   5      188.33      211.63      9.50 o 
  -7   9   5       57.48       57.15      6.98 o 
  -6   9   5      236.58      262.30     10.39 o 
  -5   9   5       12.12       13.06      5.44 o 
  -4   9   5      127.66      136.45     11.11 o 
  -3   9   5      364.06      357.70      8.82 o 
  -2   9   5      331.16      300.19     10.46 o 
  -1   9   5        7.36       13.75      4.34 o 
   0   9   5      198.70      218.44      7.12 o 
   1   9   5       11.46       20.40      4.59 o 
   2   9   5      348.19      308.34     10.09 o 
   3   9   5      965.64      926.00     15.97 o 
   4   9   5        2.14        2.23      5.24 o 
   5   9   5      196.06      209.81      7.96 o 
   6   9   5       38.73       31.26     10.49 o 
   7   9   5      266.32      303.27     15.73 o 
 -10  10   5        9.47       12.25     11.38 o 
  -9  10   5       20.37        7.14      9.91 o 
  -8  10   5      183.00      188.25     12.68 o 
  -7  10   5      158.23      142.52      8.63 o 
  -6  10   5       78.18       88.54      7.13 o 
  -5  10   5      143.68      121.40      6.98 o 
  -4  10   5      726.11      685.68     12.78 o 
  -3  10   5        4.77       -1.65      5.80 o 
  -2  10   5      345.59      343.62     11.20 o 
  -1  10   5     2075.56     1989.99     26.88 o 
   0  10   5      812.32      766.01     11.99 o 
   1  10   5      650.41      609.12     10.97 o 
   2  10   5       46.23       32.90      6.33 o 
   3  10   5       12.17       22.46      6.53 o 
   4  10   5      927.47      873.42     13.43 o 
   5  10   5      112.32      108.44      7.02 o 
   6  10   5      122.34      114.28     12.84 o 
   7  10   5        0.62       -9.08     12.29 o 
 -10  11   5        7.19        3.56     12.44 o 
  -9  11   5       14.18       -2.15     10.50 o 
  -8  11   5      193.77      192.82     12.77 o 
  -7  11   5      133.92      127.38      8.53 o 
  -6  11   5        2.13       -0.64      6.29 o 
  -5  11   5       38.27       33.61      6.50 o 
  -4  11   5      549.26      539.66     14.80 o 
  -3  11   5      247.75      218.62     21.03 o 
  -2  11   5      517.38      459.77     13.07 o 
  -1  11   5       63.89       46.24      6.18 o 
   0  11   5      109.15      127.97      7.79 o 
   1  11   5     1195.78     1188.74     19.09 o 
   2  11   5      342.35      351.19     14.17 o 
   3  11   5        7.34        2.06      6.94 o 
   4  11   5       65.33       64.10      7.44 o 
   5  11   5       58.12       57.51      6.75 o 
   6  11   5       19.58       24.90     25.66 o 
  -9  12   5        9.29        8.92     11.02 o 
  -8  12   5        0.53       -4.90      9.72 o 
  -7  12   5        6.83       12.99      7.46 o 
  -6  12   5      627.72      634.35     13.88 o 
  -5  12   5       28.93       50.25     14.02 o 
  -4  12   5      152.89      147.98     18.55 o 
  -3  12   5       19.66       25.23      7.24 o 
  -2  12   5        5.68        6.60      8.57 o 
  -1  12   5       13.39       13.15      6.96 o 
   0  12   5      662.69      648.40     13.65 o 
   1  12   5       54.64       56.90      7.69 o 
   2  12   5      292.22      271.47     10.71 o 
   3  12   5      233.24      231.34     17.83 o 
   4  12   5      367.54      355.24     10.29 o 
   5  12   5        6.04       13.05      6.68 o 
   6  12   5      109.84      104.08     14.83 o 
  -8  13   5       24.31       46.20     11.59 o 
  -7  13   5       15.88       10.17      7.79 o 
  -6  13   5      111.10      120.96     23.53 o 
  -5  13   5      184.80      172.23     11.33 o 
  -4  13   5      362.95      371.24     14.74 o 
  -3  13   5      589.24      553.21     17.39 o 
  -2  13   5        6.37        5.93      8.73 o 
  -1  13   5      176.37      191.97      8.96 o 
   0  13   5        8.17       10.77      6.76 o 
   1  13   5       93.99       95.38     13.34 o 
   2  13   5      247.46      260.73     11.41 o 
   3  13   5       65.53       56.45      6.18 o 
   4  13   5       74.08       63.84     13.12 o 
   5  13   5      101.43      103.62     10.79 o 
  -7  14   5      124.79      123.13     18.11 o 
  -6  14   5      133.80      148.84     11.98 o 
  -5  14   5        6.47       -5.06      8.99 o 
  -4  14   5      339.86      341.51     14.52 o 
  -3  14   5        5.43        5.60      8.43 o 
  -2  14   5       60.01       68.03     17.74 o 
  -1  14   5        9.77       14.27      7.47 o 
   0  14   5      548.86      531.01     21.60 o 
   1  14   5      109.24      118.28     11.23 o 
   2  14   5       34.50       28.56      9.88 o 
   3  14   5      162.61      156.82      9.65 o 
   4  14   5      152.14      156.89      8.88 o 
  -6  15   5        4.52        7.76     12.99 o 
  -5  15   5        0.19       -4.43     16.79 o 
  -4  15   5       96.93      107.23     11.23 o 
  -3  15   5        6.58        7.31      8.74 o 
  -2  15   5      223.76      202.03     11.76 o 
  -1  15   5       49.54       50.55     10.07 o 
   0  15   5       34.81       25.24      9.95 o 
   1  15   5       26.12       22.64     21.56 o 
   2  15   5      324.79      320.81     17.67 o 
   3  15   5        3.58        0.44      8.55 o 
  -5  16   5       14.33       14.38     14.64 o 
  -4  16   5      112.29      114.81     12.05 o 
  -3  16   5        0.79        0.72      9.76 o 
  -2  16   5       34.99       45.05      9.73 o 
  -1  16   5        1.43        0.08      8.65 o 
   0  16   5      299.35      308.73     16.36 o 
   1  16   5        5.01       11.28     10.96 o 
   2  16   5        4.43       -6.38     13.62 o 
  -2  17   5       22.74       28.96      9.96 o 
  -1  17   5        8.96        1.11     14.34 o 
 -12   0   6       13.55       44.10     18.17 o 
 -10   0   6       24.38       25.63      9.35 o 
  -8   0   6       98.80      116.73     12.16 o 
  -6   0   6     1191.07     1086.28     32.80 o 
  -4   0   6     5534.92     5762.79    185.08 o 
  -2   0   6      991.22     1119.28     35.09 o 
   0   0   6     5824.35     5979.01     71.44 o 
   2   0   6     1196.87     1267.33     19.16 o 
   4   0   6       54.82       55.91     11.05 o 
   6   0   6       74.34       56.12     13.80 o 
   8   0   6       32.43       18.17     15.69 o 
 -12   1   6       26.46       25.53     12.91 o 
 -11   1   6       18.39       17.30     11.11 o 
 -10   1   6        0.18       -3.66      6.19 o 
  -9   1   6        0.15       -5.39      5.59 o 
  -8   1   6       90.07       75.01     10.42 o 
  -7   1   6       65.80       55.28      5.54 o 
  -6   1   6     1700.75     1809.32     20.27 o 
  -5   1   6      537.30      590.03      8.81 o 
  -4   1   6     1163.23     1168.08     15.89 o 
  -3   1   6      617.16      673.76     11.11 o 
  -2   1   6     1981.21     1858.80     17.90 o 
  -1   1   6      415.78      457.35      7.14 o 
   0   1   6       43.90       57.54      3.42 o 
   1   1   6      293.98      338.09      9.04 o 
   2   1   6     3641.12     3604.61     32.09 o 
   3   1   6      211.09      207.84     10.12 o 
   4   1   6      528.23      494.60     14.24 o 
   5   1   6       21.37        8.17      8.16 o 
   6   1   6      274.75      247.97     12.95 o 
   7   1   6        7.90        8.82     10.32 o 
   8   1   6      238.19      239.43     15.06 o 
 -12   2   6       35.57       46.22     34.31 o 
 -11   2   6       60.49       53.20     17.57 o 
 -10   2   6      519.47      504.50     12.13 o 
  -9   2   6      456.78      415.43     16.60 o 
  -8   2   6      237.72      276.11      8.96 o 
  -7   2   6        5.75        4.84      5.14 o 
  -6   2   6      626.67      576.23     10.36 o 
  -5   2   6      225.95      249.41      6.30 o 
  -4   2   6     4285.94     4435.97     39.54 o 
  -3   2   6      675.22      777.08      9.45 o 
  -2   2   6       46.90       64.36      3.48 o 
  -1   2   6      269.33      304.22      6.01 o 
   0   2   6     4690.78     4889.46     42.05 o 
   1   2   6       61.90       74.81      4.01 o 
   2   2   6      205.09      189.58      5.29 o 
   3   2   6        7.14        5.81      4.32 o 
   4   2   6      524.97      547.79     21.27 o 
   5   2   6      155.31      151.54     10.51 o 
   6   2   6      677.98      713.81     22.34 o 
   7   2   6      214.65      207.28     13.30 o 
   8   2   6        0.72        9.26     11.24 o 
 -12   3   6       82.31       97.80     16.55 o 
 -11   3   6        9.60        7.13      8.35 o 
 -10   3   6       63.05       36.37      7.19 o 
  -9   3   6       30.70       37.33      6.31 o 
  -8   3   6     1286.10     1250.06     16.93 o 
  -7   3   6       46.35       29.81      5.22 o 
  -6   3   6       27.71       23.52      5.30 o 
  -5   3   6      223.28      253.71      9.18 o 
  -4   3   6      465.25      425.63      7.72 o 
  -3   3   6      626.49      659.44      8.72 o 
  -2   3   6     3352.47     3309.34     29.70 o 
  -1   3   6       27.52       21.02      3.13 o 
   0   3   6     1078.91     1135.39     12.72 o 
   1   3   6       61.52       65.53      4.29 o 
   2   3   6     1873.02     1894.90     22.49 o 
   3   3   6      143.50      135.37      6.30 o 
   4   3   6     2820.24     2756.03     39.25 o 
   5   3   6       62.03       58.59      9.33 o 
   6   3   6      451.46      416.82     16.00 o 
   7   3   6       59.14       43.69     11.15 o 
   8   3   6       88.75      104.00     10.33 o 
 -12   4   6        0.01        4.19     12.27 o 
 -11   4   6       50.58       33.43     11.12 o 
 -10   4   6       35.68       38.80      7.28 o 
  -9   4   6        3.99        3.81      6.31 o 
  -8   4   6      863.81      911.57     16.44 o 
  -7   4   6       58.64       59.25      6.53 o 
  -6   4   6      689.43      678.20     13.14 o 
  -5   4   6      152.29      190.94      7.26 o 
  -4   4   6       72.03       59.70      4.24 o 
  -3   4   6     1051.83     1101.75     11.25 o 
  -2   4   6       24.94       30.63      3.41 o 
  -1   4   6      187.17      180.25      5.55 o 
   0   4   6     1669.21     1611.69     18.60 o 
   1   4   6      297.19      303.49      6.42 o 
   2   4   6      105.97       87.30      5.35 o 
   3   4   6      233.18      214.46      7.74 o 
   4   4   6      538.00      544.19     15.80 o 
   5   4   6        1.46       -8.24      8.40 o 
   6   4   6      304.99      283.39     14.16 o 
   7   4   6       39.36       33.43     10.98 o 
   8   4   6       11.66        3.90      9.13 o 
 -12   5   6       22.05       29.42     13.42 o 
 -11   5   6        5.24       12.22      8.61 o 
 -10   5   6       42.93       28.89     10.01 o 
  -9   5   6      376.91      370.44     11.79 o 
  -8   5   6       13.23        8.82      5.95 o 
  -7   5   6      310.82      320.71     10.30 o 
  -6   5   6     1080.92     1127.57     16.98 o 
  -5   5   6        6.79        6.54      4.60 o 
  -4   5   6       91.29       85.84      4.66 o 
  -3   5   6      509.83      534.21      7.44 o 
  -2   5   6     1742.80     1721.71     17.82 o 
  -1   5   6        5.02       12.93      3.45 o 
   0   5   6       80.84       98.93      7.14 o 
   1   5   6        1.74        2.29      3.43 o 
   2   5   6      923.19      925.40     14.15 o 
   3   5   6       28.17       20.80      7.71 o 
   4   5   6      330.45      333.84     13.70 o 
   5   5   6        1.25       -0.52      8.44 o 
   6   5   6       64.55       70.37     10.66 o 
   7   5   6       34.12       37.14     11.94 o 
   8   5   6      256.00      256.34     11.88 o 
 -11   6   6       10.42       10.16     10.97 o 
 -10   6   6      406.81      370.67     32.35 o 
  -9   6   6       71.27      111.77      8.58 o 
  -8   6   6       13.08       19.57      6.71 o 
  -7   6   6      152.87      178.54      8.18 o 
  -6   6   6      489.66      469.77     11.21 o 
  -5   6   6      430.91      449.42     10.33 o 
  -4   6   6      604.85      571.07     10.98 o 
  -3   6   6      765.29      797.27     11.47 o 
  -2   6   6       70.36       68.13      5.37 o 
  -1   6   6      142.15      144.74      5.18 o 
   0   6   6     1769.33     1688.19     18.01 o 
   1   6   6      714.36      664.74      9.94 o 
   2   6   6      224.68      206.68      8.07 o 
   3   6   6       51.61       59.75      5.92 o 
   4   6   6      154.78      166.33      7.65 o 
   5   6   6      109.81      106.33     10.40 o 
   6   6   6      238.10      265.10     13.89 o 
   7   6   6       20.98       11.62     10.92 o 
 -11   7   6       51.75       81.24     12.24 o 
 -10   7   6        5.86       19.10     10.87 o 
  -9   7   6      330.56      309.58     12.51 o 
  -8   7   6       11.77        3.69      6.39 o 
  -7   7   6      341.55      364.04     21.01 o 
  -6   7   6        6.41        5.32      5.36 o 
  -5   7   6      241.07      238.77      8.66 o 
  -4   7   6       59.42       56.13      5.46 o 
  -3   7   6     1123.10     1120.87     19.56 o 
  -2   7   6     1593.74     1579.88     18.74 o 
  -1   7   6     2204.93     2149.22     21.97 o 
   0   7   6        9.02        5.98      5.10 o 
   1   7   6        7.72       10.65      5.16 o 
   2   7   6      656.73      663.36     12.64 o 
   3   7   6      961.01      905.75     15.09 o 
   4   7   6      153.05      155.12      8.21 o 
   5   7   6       29.04       38.11     10.09 o 
   6   7   6      197.52      201.12     12.94 o 
   7   7   6       76.50       75.43     12.64 o 
 -11   8   6        0.78      -16.29     11.40 o 
 -10   8   6       48.93       61.89     12.01 o 
  -9   8   6      112.43      148.48      9.45 o 
  -8   8   6      336.32      332.07     11.06 o 
  -7   8   6       10.29        7.27      8.91 o 
  -6   8   6      197.21      172.93      8.06 o 
  -5   8   6      377.36      358.77      9.93 o 
  -4   8   6      775.63      747.98     13.19 o 
  -3   8   6      424.51      413.81      8.71 o 
  -2   8   6      260.10      269.13      7.55 o 
  -1   8   6      192.66      191.74      6.45 o 
   0   8   6      610.65      625.51     10.39 o 
   1   8   6      899.48      824.36     21.73 o 
   2   8   6       31.48       18.17      6.02 o 
   3   8   6      115.66      110.79      7.41 o 
   4   8   6      340.66      361.88     11.50 o 
   5   8   6      549.43      490.30     22.51 o 
   6   8   6       43.67       50.14     11.97 o 
   7   8   6       47.97       30.88     12.70 o 
 -10   9   6        0.69        2.26     11.18 o 
  -9   9   6        3.05        4.58      9.85 o 
  -8   9   6      184.19      165.31      9.45 o 
  -7   9   6      269.57      268.81     10.25 o 
  -6   9   6       54.97       44.20      7.91 o 
  -5   9   6      564.42      554.21     16.65 o 
  -4   9   6     1014.65      977.42     15.43 o 
  -3   9   6     1310.02     1317.01     19.13 o 
  -2   9   6      302.39      280.12      8.00 o 
  -1   9   6      147.37      143.19      6.11 o 
   0   9   6      679.52      616.27     11.00 o 
   1   9   6      425.20      410.41     11.25 o 
   2   9   6      787.57      779.64     15.06 o 
   3   9   6      127.38      135.45      8.59 o 
   4   9   6       91.58      108.42      8.16 o 
   5   9   6       24.46       14.66     15.15 o 
   6   9   6      373.57      348.67     38.81 o 
 -10  10   6       30.38        9.97     11.84 o 
  -9  10   6        1.93        1.39     11.72 o 
  -8  10   6        0.60       -0.74      7.69 o 
  -7  10   6        7.78        1.88      6.50 o 
  -6  10   6      228.80      211.71      8.99 o 
  -5  10   6      141.55      161.95     15.59 o 
  -4  10   6      400.73      334.47     12.29 o 
  -3  10   6      218.22      207.76     10.38 o 
  -2  10   6       19.46       14.72      8.17 o 
  -1  10   6      261.95      229.24      7.62 o 
   0  10   6     1838.41     1790.23     20.57 o 
   1  10   6     1929.07     1766.37     24.10 o 
   2  10   6        0.06       -3.20      6.11 o 
   3  10   6       53.10       46.57      7.32 o 
   4  10   6      203.11      204.62     10.01 o 
   5  10   6       97.52      107.16     28.98 o 
   6  10   6       80.72       87.28     12.94 o 
  -9  11   6        4.13        2.39     10.83 o 
  -8  11   6        7.74        9.42      7.75 o 
  -7  11   6      162.24      175.56      9.54 o 
  -6  11   6      258.15      249.97     10.24 o 
  -5  11   6       13.88       15.65      7.82 o 
  -4  11   6      100.79      106.28      9.02 o 
  -3  11   6      357.35      336.85     12.43 o 
  -2  11   6      946.30      863.69     15.61 o 
  -1  11   6       10.56       -1.08      6.21 o 
   0  11   6      428.35      434.08     10.28 o 
   1  11   6      237.90      235.00     10.08 o 
   2  11   6        7.54       25.91     13.91 o 
   3  11   6      288.54      302.39     11.83 o 
   4  11   6       26.49       25.41      5.77 o 
   5  11   6      149.64      153.36      9.35 o 
  -9  12   6       94.60      127.77     14.20 o 
  -8  12   6       17.94       13.40     25.91 o 
  -7  12   6        1.54        4.38      7.66 o 
  -6  12   6        0.87       -9.03      8.93 o 
  -5  12   6       20.50       24.86      9.65 o 
  -4  12   6       40.82       54.33      8.89 o 
  -3  12   6      765.45      722.68     17.87 o 
  -2  12   6       42.13       30.35      6.92 o 
  -1  12   6      193.39      206.59      9.07 o 
   0  12   6       51.21       49.31      9.34 o 
   1  12   6      231.77      241.12     10.85 o 
   2  12   6        0.99       -0.97      7.45 o 
   3  12   6       23.95        9.82      8.54 o 
   4  12   6      153.49      152.91      8.34 o 
   5  12   6      123.46      122.69      8.37 o 
  -8  13   6        4.78       15.36     17.63 o 
  -7  13   6      153.81      164.86     12.03 o 
  -6  13   6       76.37       73.68     16.68 o 
  -5  13   6        7.35        7.56      9.92 o 
  -4  13   6       55.58       66.94     15.23 o 
  -3  13   6        6.30        5.79      8.11 o 
  -2  13   6        3.16        7.22      7.88 o 
  -1  13   6       18.56       27.39      7.19 o 
   0  13   6        5.09       12.93      9.48 o 
   1  13   6        1.73        1.83      7.55 o 
   2  13   6      133.49      150.10     10.43 o 
   3  13   6      589.87      560.05     17.00 o 
   4  13   6        6.05        7.39      7.24 o 
  -7  14   6        0.51       12.65     10.88 o 
  -6  14   6       45.02       25.56     10.74 o 
  -5  14   6      164.59      151.36     12.07 o 
  -4  14   6       16.22       30.38      9.70 o 
  -3  14   6       32.67       36.54      9.96 o 
  -2  14   6       61.49       52.50      8.17 o 
  -1  14   6      199.86      205.11     14.51 o 
   0  14   6       13.12        9.43     10.17 o 
   1  14   6      243.50      240.44     13.87 o 
   2  14   6        5.59       15.85     11.16 o 
   3  14   6        1.60       -6.20      8.17 o 
  -6  15   6        1.08        6.83     11.22 o 
  -5  15   6       28.68       25.55     10.54 o 
  -4  15   6        9.64       13.11     10.29 o 
  -3  15   6      443.56      444.61     17.15 o 
  -2  15   6        0.93        4.05      8.25 o 
  -1  15   6      242.02      208.14     13.39 o 
   0  15   6       70.61       77.40     12.18 o 
   1  15   6       80.25      111.92     23.77 o 
   2  15   6       56.06       37.48     12.38 o 
  -4  16   6        0.59       -2.44     10.31 o 
  -3  16   6       58.07       61.31     14.05 o 
  -2  16   6       44.86       46.92      9.49 o 
  -1  16   6       50.72       63.91     27.23 o 
   0  16   6       25.16       39.01     14.15 o 
 -11   0   7        2.85       -7.10      9.94 o 
  -9   0   7       12.82       17.73      8.60 o 
  -7   0   7      595.62      693.55     22.18 o 
  -5   0   7      183.79      154.94     11.97 o 
  -3   0   7      783.44      783.97     14.25 o 
  -1   0   7       12.80       12.79      4.75 o 
   1   0   7      979.46      977.02     16.70 o 
   3   0   7       36.40       41.51     11.38 o 
   5   0   7        7.26        1.24     14.39 o 
   7   0   7       45.32       60.06     16.77 o 
 -12   1   7        3.89       21.78     12.53 o 
 -11   1   7       63.03       79.44      8.29 o 
 -10   1   7       28.20       21.42      6.58 o 
  -9   1   7       32.26       20.76      6.24 o 
  -8   1   7      428.18      421.75     10.42 o 
  -7   1   7     1832.18     1766.93     26.11 o 
  -6   1   7        3.56       -7.24      4.83 o 
  -5   1   7     1116.04     1152.05     21.00 o 
  -4   1   7       64.58       86.44      5.90 o 
  -3   1   7     1286.63     1301.91     14.23 o 
  -2   1   7       63.87       68.29      3.92 o 
  -1   1   7      768.55      705.85      9.63 o 
   0   1   7      512.08      523.32      8.26 o 
   1   1   7      337.33      329.40      6.97 o 
   2   1   7       37.63       29.69      4.85 o 
   3   1   7      872.50      926.57     19.36 o 
   4   1   7      140.21      146.85     20.73 o 
   5   1   7      748.71      767.61     19.34 o 
   6   1   7       34.39       27.57     10.83 o 
   7   1   7      119.07      104.11     13.01 o 
 -12   2   7       53.94       46.16     13.56 o 
 -11   2   7        9.87       24.68      7.82 o 
 -10   2   7      159.39      160.57      8.42 o 
  -9   2   7      719.30      698.37     13.46 o 
  -8   2   7        1.81       -2.99      5.46 o 
  -7   2   7      119.80      182.45      8.35 o 
  -6   2   7       35.20       34.08      5.76 o 
  -5   2   7      161.65      139.84      5.41 o 
  -4   2   7      149.39      172.53      6.56 o 
  -3   2   7     2946.18     3093.51     28.34 o 
  -2   2   7      426.64      433.93      8.63 o 
  -1   2   7      472.67      509.64      8.35 o 
   0   2   7       14.03       14.41      3.59 o 
   1   2   7     3799.68     3863.96     34.65 o 
   2   2   7       15.30       13.54      6.19 o 
   3   2   7       32.23       45.54      9.03 o 
   4   2   7       17.24       19.85      8.33 o 
   5   2   7      265.49      271.06     13.27 o 
   6   2   7        0.72        2.39      9.80 o 
   7   2   7      124.59      143.69     13.04 o 
 -12   3   7        0.54      -11.07      9.69 o 
 -11   3   7       72.74       88.44     10.64 o 
 -10   3   7        9.17       -0.53      6.70 o 
  -9   3   7      215.00      149.12     11.87 o 
  -8   3   7      141.31      149.13      8.55 o 
  -7   3   7      119.21       99.72      7.12 o 
  -6   3   7      162.71      172.45      8.87 o 
  -5   3   7       15.98       20.65      5.84 o 
  -4   3   7        2.19       -2.41      4.39 o 
  -3   3   7      206.56      223.15      5.98 o 
  -2   3   7     1280.36     1351.90     14.96 o 
  -1   3   7     1880.53     1848.98     18.86 o 
   0   3   7      414.18      397.82      7.54 o 
   1   3   7       69.95       41.47      3.98 o 
   2   3   7      388.20      407.69     11.80 o 
   3   3   7     1362.31     1382.87     24.89 o 
   4   3   7      373.71      347.60     14.15 o 
   5   3   7      305.80      304.44     14.23 o 
   6   3   7        9.09        5.24     12.24 o 
   7   3   7      114.74       83.50     13.39 o 
 -12   4   7       14.92        4.00     10.22 o 
 -11   4   7      126.61      142.00     11.29 o 
 -10   4   7       15.59       20.67      8.01 o 
  -9   4   7      141.70      132.72      8.96 o 
  -8   4   7       20.67       34.31      6.72 o 
  -7   4   7      240.51      231.94      9.56 o 
  -6   4   7        2.37        3.57      4.26 o 
  -5   4   7      885.54      816.01     13.39 o 
  -4   4   7      198.88      200.00      6.54 o 
  -3   4   7     1061.10      993.01     12.13 o 
  -2   4   7      392.29      401.91     14.90 o 
  -1   4   7      135.36      142.09      5.29 o 
   0   4   7        6.41       12.12      3.71 o 
   1   4   7     1669.98     1724.91     20.20 o 
   2   4   7       83.58       88.95      7.19 o 
   3   4   7      210.36      196.77      8.29 o 
   4   4   7      390.56      352.12     14.33 o 
   5   4   7      348.40      366.16     15.96 o 
   6   4   7      314.80      287.81     24.83 o 
   7   4   7       40.67       48.85     11.70 o 
 -11   5   7      137.72      128.55     12.73 o 
 -10   5   7      108.81      129.17      9.47 o 
  -9   5   7       91.03      119.21      9.09 o 
  -8   5   7        0.39       -1.97      6.83 o 
  -7   5   7       71.99       79.66     17.76 o 
  -6   5   7      566.31      610.94     12.99 o 
  -5   5   7     1902.47     1957.80     21.94 o 
  -4   5   7       56.15       71.28      4.92 o 
  -3   5   7      602.34      598.70     13.62 o 
  -2   5   7      332.68      302.67      8.86 o 
  -1   5   7     2115.36     2029.43     20.76 o 
   0   5   7      362.44      345.98      7.79 o 
   1   5   7       48.75       45.39      5.60 o 
   2   5   7       49.32       48.77      7.45 o 
   3   5   7     1764.53     1717.45     22.43 o 
   4   5   7       41.72       20.32      9.23 o 
   5   5   7       92.26      100.41     11.37 o 
   6   5   7       44.59       26.61     11.86 o 
   7   5   7       43.59       39.82     13.16 o 
 -11   6   7        1.06        5.43     11.15 o 
 -10   6   7       13.42       15.37      8.30 o 
  -9   6   7       42.46       37.60     16.03 o 
  -8   6   7        8.62       19.71      7.86 o 
  -7   6   7        0.86        4.91      6.61 o 
  -6   6   7       36.48       53.32      6.60 o 
  -5   6   7      590.38      588.93     10.53 o 
  -4   6   7      110.46      118.44      5.82 o 
  -3   6   7      366.05      345.55      9.34 o 
  -2   6   7       68.37       60.89      4.70 o 
  -1   6   7      170.57      188.71      6.61 o 
   0   6   7       75.23       68.72      6.02 o 
   1   6   7      731.32      709.65     12.94 o 
   2   6   7      356.55      319.17     10.05 o 
   3   6   7      192.68      173.17      7.85 o 
   4   6   7      127.87       99.63     10.62 o 
   5   6   7      146.00      181.88     13.02 o 
   6   6   7       43.91       36.25     12.27 o 
 -11   7   7       21.17       33.09     12.96 o 
 -10   7   7        2.00        6.41     10.50 o 
  -9   7   7       20.24       35.71      8.51 o 
  -8   7   7      292.03      268.35     19.72 o 
  -7   7   7      275.66      251.89     10.21 o 
  -6   7   7       87.62      103.34      7.32 o 
  -5   7   7      277.04      304.05     25.75 o 
  -4   7   7       45.27       46.50      5.07 o 
  -3   7   7      330.30      305.50      9.57 o 
  -2   7   7      797.83      811.07     12.50 o 
  -1   7   7     2190.64     2042.20     35.42 o 
   0   7   7      188.47      186.18      6.79 o 
   1   7   7        0.42        2.76      5.64 o 
   2   7   7        2.07        8.53      5.80 o 
   3   7   7      125.35      160.44     14.36 o 
   4   7   7      211.24      191.66     12.60 o 
   5   7   7      361.75      350.00     16.13 o 
   6   7   7       73.97       77.97     15.96 o 
 -11   8   7        3.52      -17.67     11.78 o 
 -10   8   7       81.16       53.30     12.05 o 
  -9   8   7      125.21      115.36      9.63 o 
  -8   8   7       33.59       51.87      7.72 o 
  -7   8   7       57.28       69.80      7.51 o 
  -6   8   7      269.59      221.43      9.27 o 
  -5   8   7       61.22       50.02      8.03 o 
  -4   8   7       24.40       26.37      4.99 o 
  -3   8   7      236.62      220.24      8.73 o 
  -2   8   7      465.46      458.12     14.88 o 
  -1   8   7      181.44      174.00      6.57 o 
   0   8   7      188.93      198.23      7.33 o 
   1   8   7      711.75      726.39     16.08 o 
   2   8   7       92.86       80.16      7.31 o 
   3   8   7      242.27      214.34     12.63 o 
   4   8   7        2.71        5.88      9.71 o 
   5   8   7      188.50      212.37     15.58 o 
   6   8   7       47.93       36.51     13.01 o 
 -10   9   7        4.92       18.35     11.79 o 
  -9   9   7       41.95       40.16     11.70 o 
  -8   9   7       40.57       51.01      8.48 o 
  -7   9   7       24.05       35.58      7.97 o 
  -6   9   7      602.59      599.14     13.29 o 
  -5   9   7        2.53        1.65      6.51 o 
  -4   9   7       30.78       30.55      6.59 o 
  -3   9   7      648.19      639.49     13.27 o 
  -2   9   7      131.66      133.11      7.60 o 
  -1   9   7       18.67       13.87      5.21 o 
   0   9   7      117.87      100.73      7.55 o 
   1   9   7        0.37       -2.26      5.80 o 
   2   9   7      121.11      122.03      8.21 o 
   3   9   7      380.34      366.17     19.36 o 
   4   9   7      214.69      214.12     10.51 o 
   5   9   7        5.03       -2.28     15.82 o 
 -10  10   7        3.95       10.88     12.60 o 
  -9  10   7       53.82       46.98      9.29 o 
  -8  10   7      111.07      121.49      9.49 o 
  -7  10   7       70.05       59.09      8.14 o 
  -6  10   7       50.47       56.98      7.31 o 
  -5  10   7      350.83      307.24     16.31 o 
  -4  10   7      366.85      390.61     11.76 o 
  -3  10   7      536.90      500.02     23.38 o 
  -2  10   7       27.34       17.08      9.03 o 
  -1  10   7      149.74      146.76      7.20 o 
   0  10   7       38.19       52.62      7.57 o 
   1  10   7      149.23      167.57      9.03 o 
   2  10   7      512.52      501.39     21.68 o 
   3  10   7       17.22       24.83      8.28 o 
   4  10   7       47.57       33.81      8.26 o 
   5  10   7      114.33      145.37     14.74 o 
  -9  11   7        6.85       25.28     16.36 o 
  -8  11   7       70.32       62.78      8.77 o 
  -7  11   7      103.34      100.90      8.92 o 
  -6  11   7      294.28      295.67     26.79 o 
  -5  11   7       36.61       43.54     11.02 o 
  -4  11   7       13.83       17.24     11.79 o 
  -3  11   7       57.12       68.10      7.63 o 
  -2  11   7      806.15      759.38     15.36 o 
  -1  11   7       62.07       72.71      9.86 o 
   0  11   7      595.12      554.49     13.70 o 
   1  11   7      114.93      120.76      9.29 o 
   2  11   7       14.51       18.69      8.39 o 
   3  11   7      138.43      159.59      9.94 o 
   4  11   7      337.91      347.11     14.73 o 
  -8  12   7      126.52      166.47     35.53 o 
  -7  12   7       16.40       10.92     10.03 o 
  -6  12   7       59.85       71.52     11.08 o 
  -5  12   7       25.23       11.90      9.26 o 
  -4  12   7        6.70       10.42      7.02 o 
  -3  12   7       10.95        2.94      7.45 o 
  -2  12   7      256.52      224.86      9.98 o 
  -1  12   7      174.28      185.38      9.79 o 
   0  12   7      368.24      385.25     17.51 o 
   1  12   7       46.26       47.04      8.39 o 
   2  12   7      289.46      264.22     12.05 o 
   3  12   7        9.86        2.52      9.07 o 
   4  12   7        5.56       -0.54      6.59 o 
  -8  13   7        0.44       10.01     11.49 o 
  -7  13   7        0.36        7.05     10.45 o 
  -6  13   7       85.69       97.93     11.43 o 
  -5  13   7       85.18       59.49     10.45 o 
  -4  13   7       42.21       41.52      8.46 o 
  -3  13   7       37.90       28.35      7.67 o 
  -2  13   7      152.88      161.37      9.61 o 
  -1  13   7       52.90       50.50      9.95 o 
   0  13   7      187.37      174.77     20.78 o 
   1  13   7       25.61       10.69      8.71 o 
   2  13   7        9.10       -1.38      8.53 o 
   3  13   7       70.90       80.80     10.11 o 
  -6  14   7       45.19       40.31     11.20 o 
  -5  14   7       31.94       43.11     25.63 o 
  -4  14   7       60.45       67.12      9.27 o 
  -3  14   7        0.85        0.69      7.98 o 
  -2  14   7        9.10       10.41      7.90 o 
  -1  14   7       63.35       48.22     12.97 o 
   0  14   7       24.60       33.86     18.11 o 
   1  14   7      330.94      332.60     16.59 o 
   2  14   7      319.97      293.10     15.55 o 
  -5  15   7        0.38        0.50      9.97 o 
  -4  15   7        0.20        1.14      8.53 o 
  -3  15   7        2.66       14.19      8.53 o 
  -2  15   7      163.95      186.16     13.49 o 
  -1  15   7        0.22      -12.22     11.00 o 
   0  15   7       20.19        9.98     11.84 o 
 -12   0   8        3.37       16.26     12.61 o 
 -10   0   8        1.42        1.96     11.51 o 
  -8   0   8     1735.14     1642.29     29.86 o 
  -6   0   8      119.99       99.68     12.19 o 
  -4   0   8       10.93        4.85      8.36 o 
  -2   0   8     1569.85     1718.71     25.65 o 
   0   0   8       40.51       43.71      6.25 o 
   2   0   8     1153.40     1234.30     32.55 o 
   4   0   8      180.42      155.86     16.61 o 
   6   0   8      228.52      271.71     21.13 o 
 -12   1   8       32.48       19.33      9.90 o 
 -11   1   8       12.88        7.98      7.77 o 
 -10   1   8       90.95      100.54      8.25 o 
  -9   1   8        0.87       -9.91      6.61 o 
  -8   1   8      170.39      240.90      9.09 o 
  -7   1   8      325.80      310.77     11.01 o 
  -6   1   8      722.26      679.68     17.07 o 
  -5   1   8      220.28      224.73     10.94 o 
  -4   1   8      602.47      670.30     13.64 o 
  -3   1   8      561.99      590.10      9.40 o 
  -2   1   8      484.24      531.46      9.09 o 
  -1   1   8       12.10       15.30      3.98 o 
   0   1   8     1272.21     1281.39     14.93 o 
   1   1   8      172.17      168.59      6.08 o 
   2   1   8      292.55      266.10     12.92 o 
   3   1   8       46.98       40.99      9.46 o 
   4   1   8      842.95      913.54     21.87 o 
   5   1   8       61.72       49.69     11.30 o 
   6   1   8      164.29      142.60     13.79 o 
 -12   2   8        0.64        9.42     10.89 o 
 -11   2   8       15.32       11.91      7.91 o 
 -10   2   8       58.21       32.01      7.19 o 
  -9   2   8      174.27      173.94     11.23 o 
  -8   2   8        6.49       -2.66      6.72 o 
  -7   2   8        7.04       11.64      6.85 o 
  -6   2   8      506.36      591.22     13.36 o 
  -5   2   8       34.78       40.90      7.12 o 
  -4   2   8      364.97      334.82      9.38 o 
  -3   2   8      479.95      479.18      8.61 o 
  -2   2   8      733.32      751.88     10.83 o 
  -1   2   8      309.69      314.88      7.61 o 
   0   2   8     1045.96     1128.74     13.91 o 
   1   2   8       20.84       17.97      5.50 o 
   2   2   8     1137.38     1159.46     22.69 o 
   3   2   8      129.14      132.91     24.40 o 
   4   2   8        9.25       -6.86     10.08 o 
   5   2   8        5.96        6.86     11.17 o 
   6   2   8      168.01      180.21     13.69 o 
 -12   3   8       31.88       14.84     12.38 o 
 -11   3   8       25.84        9.74      7.79 o 
 -10   3   8      184.91      185.52     10.73 o 
  -9   3   8       10.41       -2.63      7.58 o 
  -8   3   8      130.89       98.40      9.48 o 
  -7   3   8       80.85       66.42      8.29 o 
  -6   3   8      613.69      582.43     12.94 o 
  -5   3   8      394.23      433.38     10.16 o 
  -4   3   8      224.24      248.82      9.96 o 
  -3   3   8       29.27       21.35      6.94 o 
  -2   3   8      224.11      239.83      7.59 o 
  -1   3   8       70.68       74.04      4.93 o 
   0   3   8     1029.07     1018.31     18.75 o 
   1   3   8       79.84       69.64      6.22 o 
   2   3   8      249.01      217.39      8.30 o 
   3   3   8       73.03       69.55      9.55 o 
   4   3   8      132.74      166.80     26.44 o 
   5   3   8       37.60       21.96     10.42 o 
   6   3   8       34.03       45.27     12.27 o 
 -11   4   8       14.73       17.30      9.53 o 
 -10   4   8       89.93       99.37     10.23 o 
  -9   4   8       70.06       55.87      8.52 o 
  -8   4   8      156.42      162.12      9.48 o 
  -7   4   8       47.80       33.57     10.72 o 
  -6   4   8       32.64       53.25      6.72 o 
  -5   4   8      344.10      310.85      8.33 o 
  -4   4   8      507.13      502.43     10.88 o 
  -3   4   8       78.35       74.30      5.81 o 
  -2   4   8     1124.70     1087.15     13.88 o 
  -1   4   8      423.50      449.15      8.84 o 
   0   4   8      177.54      194.73      6.71 o 
   1   4   8        3.91        3.47      5.61 o 
   2   4   8      830.95      812.84     16.31 o 
   3   4   8      304.29      323.96     15.05 o 
   4   4   8        8.61        8.08      9.29 o 
   5   4   8        1.04        7.50     10.78 o 
   6   4   8       22.35       22.91     12.65 o 
 -11   5   8        0.30       -6.27      8.92 o 
 -10   5   8      133.22      116.70     10.14 o 
  -9   5   8      303.88      333.64     14.11 o 
  -8   5   8        3.12        8.23      7.09 o 
  -7   5   8        7.27        1.46      9.86 o 
  -6   5   8      404.65      396.81     11.54 o 
  -5   5   8      892.14      876.48     12.89 o 
  -4   5   8      185.40      197.83      7.91 o 
  -3   5   8        4.30        7.36      5.29 o 
  -2   5   8      580.51      577.18     10.22 o 
  -1   5   8      109.44      100.47      5.44 o 
   0   5   8      310.97      325.63     10.38 o 
   1   5   8       39.28       37.39      8.17 o 
   2   5   8       59.86       70.56      7.93 o 
   3   5   8        9.84       13.35      8.79 o 
   4   5   8      260.94      305.22     14.32 o 
   5   5   8      150.57      154.53     18.82 o 
   6   5   8       64.79       70.72     24.88 o 
 -11   6   8        3.06       -2.36     24.26 o 
 -10   6   8       20.24        4.79      8.76 o 
  -9   6   8       59.91       61.54     11.84 o 
  -8   6   8      341.23      360.06     20.82 o 
  -7   6   8       21.28       40.99      7.53 o 
  -6   6   8      149.21      128.85      6.89 o 
  -5   6   8       20.02       18.41      5.06 o 
  -4   6   8     1491.89     1445.53     20.26 o 
  -3   6   8       96.98      101.00     10.03 o 
  -2   6   8      604.30      594.74     10.37 o 
  -1   6   8      497.98      481.80      9.74 o 
   0   6   8        8.67        4.28      6.66 o 
   1   6   8      332.63      302.55     12.76 o 
   2   6   8      983.75      972.79     19.09 o 
   3   6   8      158.16      140.42     11.76 o 
   4   6   8       11.75       19.83     10.80 o 
   5   6   8        0.90        5.30     11.99 o 
   6   6   8      236.11      275.49     16.24 o 
 -11   7   8       17.50       10.01     12.06 o 
 -10   7   8       17.16       38.19     14.72 o 
  -9   7   8       26.41       16.85      8.77 o 
  -8   7   8        1.43        1.71      7.39 o 
  -7   7   8       27.70       39.15      7.78 o 
  -6   7   8      356.91      335.49      9.50 o 
  -5   7   8      183.38      188.65      8.13 o 
  -4   7   8      303.73      295.01     13.00 o 
  -3   7   8      277.03      269.24      9.37 o 
  -2   7   8      726.98      723.00     30.00 o 
  -1   7   8      100.14       97.03      7.31 o 
   0   7   8      196.54      196.95      8.70 o 
   1   7   8      350.79      313.68     10.76 o 
   2   7   8        0.20        4.48      7.20 o 
   3   7   8        4.43        7.96      9.37 o 
   4   7   8      465.67      490.92     26.66 o 
   5   7   8      124.67      132.42     17.52 o 
 -10   8   8       30.68       40.33      9.42 o 
  -9   8   8        1.63        2.70      8.18 o 
  -8   8   8       11.64        9.53      7.69 o 
  -7   8   8       75.42       89.50      8.24 o 
  -6   8   8      140.62      150.51      7.38 o 
  -5   8   8        1.08        0.62      6.33 o 
  -4   8   8        4.00       -3.93      6.14 o 
  -3   8   8      137.32      118.21      7.66 o 
  -2   8   8      777.92      735.31     14.53 o 
  -1   8   8       10.95        6.01      5.26 o 
   0   8   8      221.29      224.94      9.14 o 
   1   8   8       14.09       10.53      6.46 o 
   2   8   8      235.84      243.87     10.68 o 
   3   8   8      167.64      157.04     13.02 o 
   4   8   8       23.95        5.94     10.79 o 
   5   8   8       10.45       18.21     12.39 o 
 -10   9   8       39.81       26.04     22.89 o 
  -9   9   8      112.89      152.58     10.93 o 
  -8   9   8        5.66        3.30      8.24 o 
  -7   9   8       23.28       33.54      8.16 o 
  -6   9   8      235.60      205.56     11.97 o 
  -5   9   8      174.77      201.89     11.42 o 
  -4   9   8       27.14       35.39      7.08 o 
  -3   9   8      538.00      518.31     12.88 o 
  -2   9   8        4.24       -0.01      7.09 o 
  -1   9   8      238.72      237.41     18.17 o 
   0   9   8      106.05      100.18     11.30 o 
   1   9   8      380.53      364.92     14.71 o 
   2   9   8        2.64        3.30      7.26 o 
   3   9   8       14.23       13.95      8.04 o 
   4   9   8      186.10      189.78     14.60 o 
  -9  10   8      110.32      104.26     10.79 o 
  -8  10   8        0.69        2.17      8.32 o 
  -7  10   8       91.72       96.57     11.36 o 
  -6  10   8       13.90       15.84      9.29 o 
  -5  10   8      266.88      231.47      9.92 o 
  -4  10   8       19.57       18.24      7.39 o 
  -3  10   8        4.32        0.15      6.38 o 
  -2  10   8       80.49       76.02      7.38 o 
  -1  10   8       21.27       10.97      7.08 o 
   0  10   8      105.38      116.13      8.73 o 
   1  10   8        6.66       -3.57      7.74 o 
   2  10   8      170.38      178.53     10.22 o 
   3  10   8      173.67      169.19     11.24 o 
   4  10   8        2.44        2.60     12.25 o 
  -9  11   8        0.45        8.81      9.59 o 
  -8  11   8       11.25       18.60     10.91 o 
  -7  11   8       28.71       32.27     14.74 o 
  -6  11   8       13.45        8.21     18.44 o 
  -5  11   8      254.45      229.15     10.66 o 
  -4  11   8       29.93       36.08      7.89 o 
  -3  11   8       16.41       -0.54      6.80 o 
  -2  11   8      122.18      125.77     11.04 o 
  -1  11   8      831.95      772.72     20.34 o 
   0  11   8        2.15       -8.85      7.28 o 
   1  11   8      239.44      207.89     10.73 o 
   2  11   8       32.94       48.86     13.39 o 
   3  11   8        4.04        6.25      9.39 o 
  -8  12   8      208.33      164.28     13.86 o 
  -7  12   8       36.25       61.83     12.83 o 
  -6  12   8        1.80       -1.45      9.83 o 
  -5  12   8       12.16       21.14      7.92 o 
  -4  12   8      166.09      170.25      9.88 o 
  -3  12   8      330.08      349.10     12.35 o 
  -2  12   8        4.98        8.74      7.51 o 
  -1  12   8       12.93       31.59     10.48 o 
   0  12   8        5.68       13.15      8.51 o 
   1  12   8      204.71      223.53     11.43 o 
   2  12   8       46.96       50.39      9.61 o 
  -7  13   8        1.62       -7.18     11.05 o 
  -6  13   8        2.46       -1.44     10.35 o 
  -5  13   8      218.26      230.81     11.32 o 
  -4  13   8        9.55       -3.06      7.98 o 
  -3  13   8        0.17        4.37      8.51 o 
  -2  13   8       63.94       83.48     16.64 o 
  -1  13   8       42.11       64.74     11.78 o 
   0  13   8      115.61       86.45     12.27 o 
   1  13   8      296.96      279.27     12.82 o 
  -5  14   8        7.20        8.48      9.19 o 
  -4  14   8      110.51       97.51      9.89 o 
  -3  14   8       44.06       56.48      9.64 o 
  -2  14   8       12.28        3.84     12.26 o 
  -1  14   8       96.10       83.55     12.13 o 
   0  14   8      244.72      223.84     15.02 o 
 -11   0   9       61.89       92.93     13.76 o 
  -9   0   9      155.11       90.68     11.53 o 
  -7   0   9       51.78       83.24     13.75 o 
  -5   0   9      377.56      323.31     19.68 o 
  -3   0   9      253.46      258.75     10.75 o 
  -1   0   9     1182.00     1207.37     21.40 o 
   1   0   9      216.53      240.98     17.41 o 
   3   0   9      687.53      717.85     29.70 o 
   5   0   9        4.58       25.50     16.34 o 
 -11   1   9        1.61        5.15      8.51 o 
 -10   1   9       26.65       21.71      8.76 o 
  -9   1   9      475.72      467.00     15.00 o 
  -8   1   9       15.82       11.54     11.26 o 
  -7   1   9      209.59      255.02     12.95 o 
  -6   1   9        6.59       13.89      9.14 o 
  -5   1   9      951.38      901.83     20.00 o 
  -4   1   9       68.51       73.75      8.48 o 
  -3   1   9       88.42      111.10      7.16 o 
  -2   1   9      178.07      212.93      6.93 o 
  -1   1   9      526.16      571.33     10.31 o 
   0   1   9       36.51       44.20      5.06 o 
   1   1   9      616.70      618.92     19.81 o 
   2   1   9      122.69      135.80     15.39 o 
   3   1   9       10.40        4.77     16.17 o 
   4   1   9      136.77      164.27     25.90 o 
   5   1   9      120.03      156.86     22.62 o 
 -11   2   9        6.00        7.66      9.61 o 
 -10   2   9       16.53        5.33      8.91 o 
  -9   2   9       51.27       32.16     10.83 o 
  -8   2   9       28.59       30.09      7.72 o 
  -7   2   9       60.34       55.02      9.60 o 
  -6   2   9      109.81      140.06     15.69 o 
  -5   2   9      276.78      362.21     14.21 o 
  -4   2   9       19.86       20.85      5.79 o 
  -3   2   9      827.24      818.26     20.99 o 
  -2   2   9       60.72       66.98      5.35 o 
  -1   2   9      823.37      842.89     12.43 o 
   0   2   9        1.23        2.29      4.64 o 
   1   2   9      239.05      245.71      9.42 o 
   2   2   9       29.83       44.59      9.87 o 
   3   2   9      734.47      778.39     28.43 o 
   4   2   9        5.72       -1.13     10.73 o 
   5   2   9        0.40       -9.54     11.22 o 
 -11   3   9       20.12        6.89      9.68 o 
 -10   3   9        2.17       -6.26      8.58 o 
  -9   3   9       19.04       13.93     11.13 o 
  -8   3   9      125.87       99.64     12.37 o 
  -7   3   9        0.31        9.38      7.11 o 
  -6   3   9       37.29       37.00      8.36 o 
  -5   3   9      545.54      551.43     15.65 o 
  -4   3   9       79.94       73.46      6.90 o 
  -3   3   9       34.56       41.65      6.47 o 
  -2   3   9       83.62       79.90      5.56 o 
  -1   3   9      365.12      385.80     18.15 o 
   0   3   9      218.46      210.10     10.87 o 
   1   3   9       84.46       99.85      7.19 o 
   2   3   9      190.27      174.11     16.01 o 
   3   3   9      208.17      194.45     12.95 o 
   4   3   9       39.22       38.53     11.23 o 
   5   3   9      181.56      211.11     16.74 o 
 -11   4   9       13.51        3.43      9.60 o 
 -10   4   9        3.41       -0.83      8.34 o 
  -9   4   9       23.29       35.04      8.66 o 
  -8   4   9       47.32       39.98      8.58 o 
  -7   4   9      816.26      850.25     20.85 o 
  -6   4   9        4.79        3.20      7.63 o 
  -5   4   9      128.05      158.19     10.18 o 
  -4   4   9       27.65       27.90      6.32 o 
  -3   4   9      115.03      114.34      9.35 o 
  -2   4   9      239.04      240.40     12.39 o 
  -1   4   9     2041.20     2037.29     21.91 o 
   0   4   9       20.41       11.43      6.16 o 
   1   4   9       76.24       83.49      7.63 o 
   2   4   9        0.33       -4.99      8.96 o 
   3   4   9      160.80      172.30     21.94 o 
   4   4   9      136.41      146.35     13.82 o 
   5   4   9       40.79       39.68     28.25 o 
 -11   5   9       32.74       32.00     10.26 o 
 -10   5   9        0.38        9.15      9.14 o 
  -9   5   9       48.99       71.28      9.52 o 
  -8   5   9       70.10       70.12      8.92 o 
  -7   5   9       23.84        7.23      7.23 o 
  -6   5   9      141.04      146.82      8.87 o 
  -5   5   9      110.95      112.98      7.73 o 
  -4   5   9        4.15       -0.16      5.81 o 
  -3   5   9       63.77       69.10      6.73 o 
  -2   5   9      542.58      533.13     14.54 o 
  -1   5   9        8.44        2.98      4.86 o 
   0   5   9      125.62      111.72      8.36 o 
   1   5   9      382.61      402.19     11.45 o 
   2   5   9       17.14        3.92      9.30 o 
   3   5   9       34.81       40.80     11.18 o 
   4   5   9       25.07       19.30     11.12 o 
   5   5   9      197.66      203.23     21.91 o 
 -11   6   9        0.79        2.54      9.95 o 
 -10   6   9       18.17       19.12      9.48 o 
  -9   6   9       84.76       69.18      9.04 o 
  -8   6   9       27.21       34.15      8.46 o 
  -7   6   9       30.99       34.98      7.72 o 
  -6   6   9      183.49      193.17     12.57 o 
  -5   6   9       43.43       34.00      6.71 o 
  -4   6   9       48.55       51.62      6.86 o 
  -3   6   9      453.48      457.20     11.58 o 
  -2   6   9       28.22       37.11      8.79 o 
  -1   6   9       15.56       15.16      7.58 o 
   0   6   9        9.74        6.35      6.68 o 
   1   6   9      147.74      168.29      8.79 o 
   2   6   9      197.02      180.15      9.29 o 
   3   6   9      291.31      310.51     14.91 o 
   4   6   9      101.56       92.74     13.29 o 
 -10   7   9       17.60       11.10     13.91 o 
  -9   7   9        0.73       -3.01     14.91 o 
  -8   7   9        5.23        6.72      7.81 o 
  -7   7   9       50.51       29.90      7.81 o 
  -6   7   9       49.87       48.78      7.58 o 
  -5   7   9      331.32      327.04     11.61 o 
  -4   7   9      521.33      512.47     12.51 o 
  -3   7   9      204.10      232.85      9.32 o 
  -2   7   9       75.51       64.45      7.04 o 
  -1   7   9      210.16      239.17      9.40 o 
   0   7   9      250.88      234.45     13.85 o 
   1   7   9       18.23       26.41      7.26 o 
   2   7   9       37.20       39.24      7.69 o 
   3   7   9        5.41       -0.74     12.62 o 
   4   7   9        0.08       -3.67     11.33 o 
 -10   8   9       21.72       31.34     13.86 o 
  -9   8   9        2.02       -7.89      8.57 o 
  -8   8   9      194.46      197.85     11.19 o 
  -7   8   9      226.78      221.89     16.68 o 
  -6   8   9      109.19      140.12     15.53 o 
  -5   8   9       22.05       32.65      7.59 o 
  -4   8   9       19.52       14.50      7.03 o 
  -3   8   9       85.09       90.72      7.60 o 
  -2   8   9      349.69      300.35     10.92 o 
  -1   8   9      109.78      108.01     14.95 o 
   0   8   9      126.40      118.74      8.59 o 
   1   8   9      338.66      370.97     13.07 o 
   2   8   9       23.91       24.39      9.94 o 
   3   8   9      266.56      287.49     51.27 o 
   4   8   9      193.94      176.69     14.70 o 
  -9   9   9       12.01        8.13     14.91 o 
  -8   9   9      140.31      148.77     10.70 o 
  -7   9   9       17.13       31.63     11.89 o 
  -6   9   9      131.69      132.27      9.56 o 
  -5   9   9      317.95      319.66     24.67 o 
  -4   9   9      208.42      212.03      9.84 o 
  -3   9   9        1.12        9.73      6.91 o 
  -2   9   9      119.29       99.79      8.18 o 
  -1   9   9      178.45      183.62     11.56 o 
   0   9   9      203.57      206.66     10.08 o 
   1   9   9       71.38       75.08      8.77 o 
   2   9   9      193.71      179.72     10.65 o 
   3   9   9       40.78       48.48     12.69 o 
  -9  10   9        4.47       -5.56      8.48 o 
  -8  10   9       47.72       48.73     11.60 o 
  -7  10   9       15.22        3.92     10.41 o 
  -6  10   9        1.31       -4.32      7.53 o 
  -5  10   9        0.71      -10.90      7.27 o 
  -4  10   9       43.20       49.36      8.38 o 
  -3  10   9      126.53      132.05     20.21 o 
  -2  10   9       87.48       97.80      8.93 o 
  -1  10   9      116.57      100.78     16.52 o 
   0  10   9      160.18      157.05     10.03 o 
   1  10   9      122.67      140.39     10.36 o 
   2  10   9       80.25       96.35     10.02 o 
   3  10   9       75.88       67.68     13.80 o 
  -8  11   9        1.67       10.27     12.16 o 
  -7  11   9        0.12       -0.13      8.57 o 
  -6  11   9       38.88       46.19      8.48 o 
  -5  11   9       36.76       39.93      8.64 o 
  -4  11   9       84.03       78.71      8.74 o 
  -3  11   9        0.96        6.92      8.99 o 
  -2  11   9        5.82       14.88     16.12 o 
  -1  11   9      103.79       97.30     11.86 o 
   0  11   9       39.52       41.67     10.69 o 
   1  11   9       65.29       83.08     10.88 o 
   2  11   9      168.38      159.82     11.51 o 
  -7  12   9        7.89        1.67      9.20 o 
  -6  12   9       23.55       19.94      8.68 o 
  -5  12   9        1.45        2.01      8.76 o 
  -4  12   9        0.04        8.99      8.49 o 
  -3  12   9        5.22       -0.74      8.01 o 
  -2  12   9      208.89      195.32     13.85 o 
  -1  12   9        5.88       -9.69     10.03 o 
   0  12   9        1.13       -2.88      9.34 o 
   1  12   9       49.05       69.64      9.91 o 
  -6  13   9        0.56        6.63      8.88 o 
  -5  13   9       33.28       30.63      9.05 o 
  -4  13   9       81.10       92.55     15.94 o 
  -3  13   9       15.31       15.96      9.00 o 
  -2  13   9        7.46       18.95     11.11 o 
  -1  13   9       30.77       19.62     11.49 o 
   0  13   9       57.77       85.91     16.50 o 
 -10   0  10      145.35      151.82     19.19 o 
  -8   0  10      346.10      291.17     21.29 o 
  -6   0  10      119.86      121.19     15.10 o 
  -4   0  10       25.90       35.91     11.32 o 
  -2   0  10      520.39      536.87     15.18 o 
   0   0  10     1225.63     1295.63     36.11 o 
   2   0  10        4.95        6.47     15.36 o 
   4   0  10       41.08       26.96     16.87 o 
 -11   1  10       13.06        7.94      9.91 o 
 -10   1  10        0.76      -11.16      8.74 o 
  -9   1  10      149.79      133.23     13.70 o 
  -8   1  10        6.57        1.86      9.43 o 
  -7   1  10        0.65       -0.48      8.99 o 
  -6   1  10       15.63       38.86      9.05 o 
  -5   1  10       91.27       80.47      9.26 o 
  -4   1  10      264.87      239.66     12.03 o 
  -3   1  10        4.49        0.30      5.69 o 
  -2   1  10        2.07        4.31      5.32 o 
  -1   1  10      187.59      195.90     10.17 o 
   0   1  10      110.19      124.24      8.13 o 
   1   1  10        0.04       -5.28     10.43 o 
   2   1  10       79.33       76.40     11.16 o 
   3   1  10       93.02       80.34     12.04 o 
   4   1  10       13.32       20.24     13.26 o 
 -11   2  10       10.71        5.71      9.93 o 
 -10   2  10        0.49       -8.27      9.20 o 
  -9   2  10        2.41       -1.95      8.50 o 
  -8   2  10       10.38       21.55     10.10 o 
  -7   2  10        1.48      -12.92      8.61 o 
  -6   2  10       79.17       96.96     10.23 o 
  -5   2  10      491.70      501.98     15.89 o 
  -4   2  10        7.60       18.50      7.66 o 
  -3   2  10       43.89       37.14      6.30 o 
  -2   2  10      395.54      404.04      9.75 o 
  -1   2  10      175.26      190.61      7.45 o 
   0   2  10      434.99      432.34     12.46 o 
   1   2  10      169.57      179.14     11.89 o 
   2   2  10      130.15      163.26     12.99 o 
   3   2  10       39.58       58.22     24.18 o 
   4   2  10      202.11      223.94     17.17 o 
 -11   3  10        1.12      -13.43      9.92 o 
 -10   3  10       15.39      -11.26      9.37 o 
  -9   3  10       18.97       12.82     11.54 o 
  -8   3  10      553.94      566.84     19.61 o 
  -7   3  10      128.20      152.67     12.30 o 
  -6   3  10      240.96      194.28     11.86 o 
  -5   3  10        0.19       -3.93      7.93 o 
  -4   3  10     1077.14     1135.90     34.17 o 
  -3   3  10       18.81       19.03      6.14 o 
  -2   3  10        1.59        1.89      6.17 o 
  -1   3  10       64.21       66.79      6.22 o 
   0   3  10       83.84      102.92      9.35 o 
   1   3  10       90.82      106.83     11.51 o 
   2   3  10      192.81      213.00     13.23 o 
   3   3  10        6.98        2.87     11.97 o 
   4   3  10        0.84      -16.38     12.04 o 
 -10   4  10       60.98       83.59     14.13 o 
  -9   4  10       18.75       17.18      9.28 o 
  -8   4  10       45.09       20.42      8.44 o 
  -7   4  10      177.01      176.97     12.69 o 
  -6   4  10      131.43      139.07     11.47 o 
  -5   4  10       13.29        8.63      8.47 o 
  -4   4  10      303.05      340.22     11.34 o 
  -3   4  10       85.14       78.52      7.73 o 
  -2   4  10      362.82      375.47     11.53 o 
  -1   4  10       17.53       32.80      7.03 o 
   0   4  10      434.73      405.97     12.22 o 
   1   4  10       80.16       73.74     11.72 o 
   2   4  10       91.63      117.10     39.60 o 
   3   4  10        0.67      -17.75     11.84 o 
   4   4  10      241.91      239.74     15.49 o 
 -10   5  10       13.76        7.01     10.09 o 
  -9   5  10        9.49        8.66     10.24 o 
  -8   5  10       12.42        5.29      9.07 o 
  -7   5  10        6.35       17.99      9.44 o 
  -6   5  10      152.94      198.54     12.66 o 
  -5   5  10      139.41      152.61     11.39 o 
  -4   5  10      308.11      311.86     11.16 o 
  -3   5  10      315.49      308.29     10.85 o 
  -2   5  10       61.49       60.05      7.11 o 
  -1   5  10       11.60       11.88      6.96 o 
   0   5  10      453.20      462.40     12.97 o 
   1   5  10      116.14      115.65     10.07 o 
   2   5  10      103.92      106.28     12.76 o 
   3   5  10       30.35        8.98     11.82 o 
   4   5  10       28.08       49.67     12.86 o 
 -10   6  10       10.44       20.11     10.15 o 
  -9   6  10       48.39       46.48     15.47 o 
  -8   6  10       84.38       65.09      8.97 o 
  -7   6  10       82.00       71.60     10.65 o 
  -6   6  10      236.64      233.05     19.76 o 
  -5   6  10       49.17       59.09     10.35 o 
  -4   6  10        0.61      -14.01      9.34 o 
  -3   6  10       12.49        7.12      7.09 o 
  -2   6  10        3.88       -9.15      6.10 o 
  -1   6  10        3.72       -3.82      9.27 o 
   0   6  10      149.85      151.71      9.09 o 
   1   6  10       65.32       51.68     13.31 o 
   2   6  10       65.36       85.16     12.65 o 
   3   6  10        3.54       -1.85     12.31 o 
 -10   7  10        2.80       12.09      9.82 o 
  -9   7  10        3.47        9.04     12.69 o 
  -8   7  10        2.96       -6.64      8.97 o 
  -7   7  10       46.71       48.37      8.79 o 
  -6   7  10       11.20        0.40      9.41 o 
  -5   7  10       87.95       64.03      8.11 o 
  -4   7  10      112.29      105.95      8.72 o 
  -3   7  10        2.68        1.22      6.62 o 
  -2   7  10       12.84        9.37      6.98 o 
  -1   7  10        1.08        3.42      9.02 o 
   0   7  10      110.45      109.61      8.62 o 
   1   7  10        9.86       -1.65      8.09 o 
   2   7  10      118.23      126.16     13.62 o 
   3   7  10      116.07      137.42     14.72 o 
  -9   8  10       50.36       56.27     10.32 o 
  -8   8  10       21.77       13.15      8.75 o 
  -7   8  10       58.86       58.26     11.35 o 
  -6   8  10      105.28      131.19     12.12 o 
  -5   8  10      118.50      141.73      9.58 o 
  -4   8  10        0.03       -4.21      9.62 o 
  -3   8  10      121.04      124.21      8.63 o 
  -2   8  10       57.44       67.66     11.83 o 
  -1   8  10      315.92      313.70     14.77 o 
   0   8  10       27.23       21.28      8.29 o 
   1   8  10        8.26        6.73      8.22 o 
   2   8  10       93.95       94.99     14.05 o 
  -8   9  10       49.97       53.24     12.37 o 
  -7   9  10       18.43       33.30     12.99 o 
  -6   9  10       24.74       10.66     15.34 o 
  -5   9  10        0.52        4.32      7.57 o 
  -4   9  10      189.27      200.74     10.57 o 
  -3   9  10       94.53       95.50      8.66 o 
  -2   9  10       17.24       17.95      9.77 o 
  -1   9  10       42.62       36.49     10.63 o 
   0   9  10       38.51       49.20     10.80 o 
   1   9  10      104.48      107.28     10.12 o 
   2   9  10       60.43       75.90     13.78 o 
  -8  10  10       32.29       37.43     14.29 o 
  -7  10  10       17.54       15.12     11.32 o 
  -6  10  10        3.49        1.47      8.10 o 
  -5  10  10       73.63       94.54      9.66 o 
  -4  10  10       22.16       19.99      8.35 o 
  -3  10  10        0.43        3.15      7.70 o 
  -2  10  10      159.20      145.78     12.16 o 
  -1  10  10      300.45      297.15     21.38 o 
   0  10  10        3.07       -8.75     10.00 o 
   1  10  10       51.15       77.69     12.20 o 
  -7  11  10        7.22       22.42     12.72 o 
  -6  11  10        4.79       12.15      9.29 o 
  -5  11  10        2.68       -3.65      9.15 o 
  -4  11  10       93.24       79.62      9.44 o 
  -3  11  10       31.52       14.54      8.66 o 
  -2  11  10        8.88       -6.31      9.91 o 
  -1  11  10        1.32       -5.78      9.96 o 
   0  11  10      121.14      145.41     13.19 o 
  -5  12  10      109.07      118.45     12.01 o 
  -4  12  10       10.79        4.85      8.70 o 
  -3  12  10        0.07       -2.69     10.12 o 
  -2  12  10       15.74       33.37     11.54 o 
  -1  12  10      136.96      155.82     14.16 o 
  -9   0  11      109.78      164.86     20.11 o 
  -7   0  11      200.07      159.04     18.06 o 
  -5   0  11      217.45      243.09     18.17 o 
  -3   0  11      240.48      270.09     17.68 o 
  -1   0  11      730.99      772.30     54.79 o 
   1   0  11       28.95       16.28     14.88 o 
   3   0  11       70.66       75.80     20.86 o 
 -10   1  11        0.42      -18.21     12.14 o 
  -9   1  11       12.01       -2.97     11.64 o 
  -8   1  11       74.79       66.58     12.18 o 
  -7   1  11       60.67       70.20     11.36 o 
  -6   1  11      128.59      117.43     11.80 o 
  -5   1  11        0.40        5.15      9.06 o 
  -4   1  11        1.62      -13.10      8.73 o 
  -3   1  11      395.51      425.34     16.55 o 
  -2   1  11        6.40       -5.35      7.69 o 
  -1   1  11      228.97      223.41     10.02 o 
   0   1  11      122.27      149.74     19.44 o 
   1   1  11      102.41      125.98     19.00 o 
   2   1  11       27.57       12.75     18.95 o 
   3   1  11      135.76      169.49     14.56 o 
 -10   2  11       10.68       -2.69     12.99 o 
  -9   2  11       25.24       36.31     12.99 o 
  -8   2  11        0.84        2.19     10.69 o 
  -7   2  11        0.49       -3.99     10.39 o 
  -6   2  11        0.92       -3.30     10.03 o 
  -5   2  11       68.55       83.73     11.26 o 
  -4   2  11        0.13       -9.49      8.33 o 
  -3   2  11        2.99        9.85      7.83 o 
  -2   2  11       44.50       54.63      7.55 o 
  -1   2  11        3.58       -6.41      7.50 o 
   0   2  11       29.29       26.79     13.61 o 
   1   2  11      187.87      172.98     27.87 o 
   2   2  11        0.17       -5.42     12.28 o 
   3   2  11      108.61      102.58     13.76 o 
 -10   3  11        0.92       -3.84     13.05 o 
  -9   3  11       13.49       -1.47     12.29 o 
  -8   3  11        0.38       -9.05     10.56 o 
  -7   3  11       40.99       54.70     10.89 o 
  -6   3  11       27.94       12.72     13.83 o 
  -5   3  11      186.02      162.49     12.17 o 
  -4   3  11       31.82       18.44     16.85 o 
  -3   3  11      538.52      549.26     13.94 o 
  -2   3  11      240.64      225.65      9.83 o 
  -1   3  11       51.33       62.67     11.57 o 
   0   3  11       20.82       36.22     11.35 o 
   1   3  11       58.82       67.26     14.99 o 
   2   3  11       34.75       55.05     12.50 o 
   3   3  11       67.45       81.13     14.05 o 
 -10   4  11        4.40      -10.33     10.17 o 
  -9   4  11       20.83       14.86     11.36 o 
  -8   4  11        1.40        7.22     10.94 o 
  -7   4  11      109.36       91.92     12.35 o 
  -6   4  11        0.17        2.39      9.64 o 
  -5   4  11        2.35       -0.94     13.56 o 
  -4   4  11      190.85      220.11     15.69 o 
  -3   4  11       70.14       67.20      8.28 o 
  -2   4  11       34.65       26.52      7.50 o 
  -1   4  11      119.25      140.51     11.17 o 
   0   4  11       51.66       51.80      8.76 o 
   1   4  11       82.56      100.89     15.07 o 
   2   4  11       22.28       41.72     14.75 o 
  -9   5  11       46.05       37.33      9.99 o 
  -8   5  11      152.78      145.36     14.62 o 
  -7   5  11      180.12      171.88     14.64 o 
  -6   5  11       40.00       62.30     10.94 o 
  -5   5  11        7.41       -0.48     11.48 o 
  -4   5  11        0.25       19.24     14.77 o 
  -3   5  11      331.88      348.93     12.21 o 
  -2   5  11      164.49      172.67     12.04 o 
  -1   5  11       35.49       36.85      9.58 o 
   0   5  11       12.63        9.94      9.55 o 
   1   5  11      219.50      235.33     15.21 o 
   2   5  11      111.72       91.17     14.54 o 
  -9   6  11        0.24       15.00      9.56 o 
  -8   6  11       22.95       24.17     12.50 o 
  -7   6  11        0.42       -9.76     10.21 o 
  -6   6  11        5.49       -9.49     10.83 o 
  -5   6  11       36.12       41.15     17.06 o 
  -4   6  11      104.71      126.74      9.23 o 
  -3   6  11       11.14        3.96     10.03 o 
  -2   6  11       10.27       11.95      9.05 o 
  -1   6  11       89.09       90.74     11.05 o 
   0   6  11       70.90       80.92     15.03 o 
   1   6  11       50.21       33.90     12.03 o 
   2   6  11        6.15       19.00     13.72 o 
  -9   7  11        3.62      -12.47      9.88 o 
  -8   7  11       12.74      -13.54     13.77 o 
  -7   7  11      116.93      140.50     13.70 o 
  -6   7  11        3.33       -8.09     10.73 o 
  -5   7  11        1.59       -6.44      9.61 o 
  -4   7  11       28.66       11.54      8.05 o 
  -3   7  11      183.60      205.08     10.65 o 
  -2   7  11       23.68       21.93      9.87 o 
  -1   7  11        0.44      -10.48      8.82 o 
   0   7  11       52.68       56.74     10.76 o 
   1   7  11       59.00       61.75     13.24 o 
  -8   8  11       54.17       82.93     17.52 o 
  -7   8  11       69.33       59.79     11.88 o 
  -6   8  11      150.33      156.76     15.37 o 
  -5   8  11       16.94       10.35     10.04 o 
  -4   8  11       36.55       35.25      8.83 o 
  -3   8  11       53.81       63.00     12.77 o 
  -2   8  11        1.86       -8.17     15.58 o 
  -1   8  11      135.65      127.87     12.02 o 
   0   8  11       30.50       42.01     11.11 o 
   1   8  11       70.63       51.65     14.04 o 
  -7   9  11        0.34       -1.63     11.25 o 
  -6   9  11        0.59       -0.94     11.05 o 
  -5   9  11        9.89        7.67      8.88 o 
  -4   9  11        4.06       -6.31      8.61 o 
  -3   9  11       24.64       34.97     11.53 o 
  -2   9  11       98.24       95.19     13.72 o 
  -1   9  11        9.44       22.25     11.45 o 
   0   9  11        0.10       -4.24     10.23 o 
  -6  10  11       25.14       36.82     11.57 o 
  -5  10  11       24.34       32.23      9.28 o 
  -4  10  11       92.87       85.57     10.10 o 
  -3  10  11        2.50       -0.76     11.01 o 
  -2  10  11        8.39       11.36     10.47 o 
  -1  10  11       31.43       27.96     17.82 o 
  -4  11  11       33.10       49.42     17.34 o 
  -8   0  12       49.78       75.42     18.22 o 
  -6   0  12      279.70      244.60     21.67 o 
  -4   0  12      406.16      447.89     24.91 o 
  -2   0  12        0.02      -14.40     12.62 o 
   0   0  12       24.63        5.34     16.77 o 
  -9   1  12       19.81       25.45     12.50 o 
  -8   1  12        4.14       -9.58     12.07 o 
  -7   1  12       20.59        7.56     11.28 o 
  -6   1  12      121.34      125.08     27.33 o 
  -5   1  12       34.17       33.35     10.62 o 
  -4   1  12       19.72       27.43      9.70 o 
  -3   1  12        0.35       -6.60      8.70 o 
  -2   1  12      323.30      359.21     15.27 o 
  -1   1  12        1.35      -14.76     11.07 o 
   0   1  12        8.75        5.40     12.14 o 
   1   1  12       64.95       73.26     14.22 o 
  -9   2  12        5.50      -14.15     12.96 o 
  -8   2  12        0.31      -12.93     11.36 o 
  -7   2  12       36.82       27.30     12.14 o 
  -6   2  12        0.36       -3.96     10.71 o 
  -5   2  12      203.00      211.55     14.12 o 
  -4   2  12        2.85       -2.67     16.66 o 
  -3   2  12       93.22       84.12     10.51 o 
  -2   2  12       30.85       39.96     18.44 o 
  -1   2  12       16.12       22.70     16.23 o 
   0   2  12       36.08       36.50     12.75 o 
   1   2  12       35.33       39.59     12.20 o 
  -9   3  12       12.93        0.22     18.17 o 
  -8   3  12       12.67      -10.38     11.21 o 
  -7   3  12        4.23        3.17     10.95 o 
  -6   3  12      216.97      239.95     20.24 o 
  -5   3  12       11.50        7.62     10.18 o 
  -4   3  12        7.60       -0.86      9.58 o 
  -3   3  12        4.91        5.54      9.57 o 
  -2   3  12      194.82      214.37     21.03 o 
  -1   3  12        7.86      -14.39      9.85 o 
   0   3  12       54.39       59.53     12.96 o 
   1   3  12       35.97       39.44     13.65 o 
  -9   4  12       11.34       21.69     17.06 o 
  -8   4  12       13.95       -0.58     12.19 o 
  -7   4  12        1.55      -14.92     10.91 o 
  -6   4  12       34.95       48.77     11.92 o 
  -5   4  12       16.30       15.78     10.77 o 
  -4   4  12        8.29       -4.71      9.59 o 
  -3   4  12        1.39       -4.35     22.05 o 
  -2   4  12       10.60       14.94     10.33 o 
  -1   4  12        7.21       19.21     10.14 o 
   0   4  12      114.66      166.34     15.00 o 
   1   4  12        7.22        5.99     26.52 o 
  -8   5  12       32.71       41.99     13.27 o 
  -7   5  12       22.79       19.18     11.91 o 
  -6   5  12       98.83      100.71     13.04 o 
  -5   5  12       11.84        0.16     10.90 o 
  -4   5  12        1.17       -6.70     10.55 o 
  -3   5  12       42.44       35.47      8.55 o 
  -2   5  12      128.63      113.06     12.18 o 
  -1   5  12      100.59       79.17     11.93 o 
   0   5  12        0.89        8.95     18.22 o 
  -8   6  12       79.17       83.08     14.15 o 
  -7   6  12       67.99       91.92     13.75 o 
  -6   6  12       81.02       71.48     12.36 o 
  -5   6  12       17.88       15.31     10.97 o 
  -4   6  12        9.15       19.58     10.90 o 
  -3   6  12        7.14       26.79     11.05 o 
  -2   6  12        7.07      -11.73      9.81 o 
  -1   6  12       13.43       15.76     11.13 o 
   0   6  12       47.72       36.34     18.92 o 
  -7   7  12       60.58       64.18     13.12 o 
  -6   7  12        1.30       -4.00     10.92 o 
  -5   7  12        2.35       14.66     10.79 o 
  -4   7  12       25.96       38.19     13.99 o 
  -3   7  12        4.01        7.21     10.83 o 
  -2   7  12       88.81       96.70     11.59 o 
  -1   7  12       23.93        7.10     10.41 o 
  -6   8  12        2.03       13.20     12.65 o 
  -5   8  12        0.27       -4.27     11.89 o 
  -4   8  12       57.15       66.50     12.67 o 
  -3   8  12       69.55       73.38     12.01 o 
  -2   8  12        3.28        4.59     11.40 o 
  -7   0  13       27.94       -5.07     16.98 o 
  -5   0  13       26.54       19.25     15.42 o 
  -3   0  13      117.23      103.19     17.41 o 
  -8   1  13       18.32       -5.24     13.70 o 
  -7   1  13       27.14       21.44     12.47 o 
  -6   1  13        0.11       -7.99     12.27 o 
  -5   1  13       56.24       60.15     11.91 o 
  -4   1  13       22.05       21.36     23.48 o 
  -3   1  13        1.23        1.08     10.62 o 
  -8   2  13        0.65      -19.27     14.31 o 
  -7   2  13       15.24        2.25     11.68 o 
  -6   2  13       47.24       55.89     13.77 o 
  -5   2  13       11.30        3.48     18.71 o 
  -4   2  13        3.79        7.55     18.28 o 
  -3   2  13        1.39        2.92      9.32 o 
  -2   2  13        1.58       -0.05     14.66 o 
  -1   2  13       14.91        8.36     17.90 o 
  -7   3  13        0.46        0.51     14.29 o 
  -6   3  13        9.60       13.64     17.28 o 
  -5   3  13      135.70      145.53     13.40 o 
  -4   3  13        0.08      -12.70     10.98 o 
  -3   3  13        0.95        0.70     15.36 o 
  -2   3  13        9.34      -14.13     14.50 o 
  -1   3  13      187.29      182.97     21.89 o 
  -7   4  13        5.89       -9.38     12.81 o 
  -6   4  13       21.50       -8.60     12.65 o 
  -5   4  13       87.08       47.01     12.33 o 
  -4   4  13        6.68        8.31     11.43 o 
  -3   4  13       76.23       88.20     17.58 o 
  -2   4  13        3.16       -5.55     14.72 o 
  -6   5  13        9.36       -3.94     11.77 o 
  -5   5  13       77.55       79.67     13.03 o 
  -4   5  13        3.89       -7.21     10.74 o 
  -3   5  13        0.59       -0.38     15.74 o 
  -5   6  13       92.80       68.43     13.66 o 
  -4   6  13        4.89        9.23     11.36 o 
                                                 
